# Supplementary material for: Cumulative incidence of chronic health conditions recorded in hospital inpatient admissions from birth to age 16 in England
Source: Int J Epidemiol. 2024 Oct 10;53(5):dyae138. doi: 10.1093/ije/dyae138 (PMC11466227; doi:10.1093/ije/dyae138)
Supplement: dyae138_Supplementary_Data [file dyae138_supplementary_data.zip]

Archive with 3 entries (3 files):
- ije-2024-01-0060-File006.csv
- ije-2024-01-0060-File008.docx
- ije-2024-01-0060-File007.docx
