# Supplementary material for: Cumulative incidence of chronic health conditions recorded in hospital inpatient admissions from birth to age 16 in England
Source: Int J Epidemiol. 2024 Oct 10;53(5):dyae138. doi: 10.1093/ije/dyae138 (PMC11466227; doi:10.1093/ije/dyae138)
Supplement: dyae138_Supplementary_Data [file dyae138_supplementary_data.zip › ije-2024-01-0060-File006.csv]

code	code3	flag	type	category	description
E24.4	E24		Mental health/behavioural	Substance abuse	Alcohol-induced pseudo-Cushing syndrome
F10	F10		Mental health/behavioural	Substance abuse	Mental and behavioural disorders due to use of alcohol
F11	F11		Mental health/behavioural	Substance abuse	Mental and behavioural disorders due to use of opioids
F12	F12		Mental health/behavioural	Substance abuse	Mental and behavioural disorders due to use of cannabinoids
F13	F13		Mental health/behavioural	Substance abuse	Mental and behavioural disorders due to use of sedatives or hypnotics
F14	F14		Mental health/behavioural	Substance abuse	Mental and behavioural disorders due to use of cocaine
F15	F15		Mental health/behavioural	Substance abuse	Mental and behavioural disorders due to use of other stimulants, including caffeine
F16	F16		Mental health/behavioural	Substance abuse	Mental and behavioural disorders due to use of hallucinogens
F17	F17		Mental health/behavioural	Substance abuse	Mental and behavioural disorders due to use of tobacco
F18	F18		Mental health/behavioural	Substance abuse	Mental and behavioural disorders due to use of volatile solvents
F19	F19		Mental health/behavioural	Substance abuse	Mental and behavioural disorders due to multiple drug use and use of other psychoactive substances
F55	F55	LOS3	Mental health/behavioural	Substance abuse	Abuse of non-dependence-producing substances
G24.0	G24	LOS3	Mental health/behavioural	Substance abuse	Drug-induced dystonia
G31.2	G31		Mental health/behavioural	Substance abuse	Degeneration of nervous system due to alcohol
G40.5	G40		Mental health/behavioural	Substance abuse	Special epileptic syndromes
G62.1	G62		Mental health/behavioural	Substance abuse	Alcoholic polyneuropathy
G72.0	G72		Mental health/behavioural	Substance abuse	Drug-induced myopathy
G72.1	G72		Mental health/behavioural	Substance abuse	Alcoholic myopathy
I42.6	I42		Mental health/behavioural	Substance abuse	Alcoholic cardiomyopathy
K29.2	K29		Mental health/behavioural	Substance abuse	Alcoholic gastritis
K70	K70		Mental health/behavioural	Substance abuse	Alcoholic liver disease
K85.2	K85		Mental health/behavioural	Substance abuse	Alcohol-induced acute pancreatitis
K85.3	K85		Mental health/behavioural	Substance abuse	Drug-induced acute pancreatitis
K86.0	K86		Mental health/behavioural	Substance abuse	Alcohol-induced chronic pancreatitis
O35.4	O35		Mental health/behavioural	Substance abuse	Maternal care for (suspected) damage to fetus from alcohol
R78.1	R78	LOS3	Mental health/behavioural	Substance abuse	Finding of opiate drug in blood
R78.2	R78	LOS3	Mental health/behavioural	Substance abuse	Finding of cocaine in blood
R78.3	R78	LOS3	Mental health/behavioural	Substance abuse	Finding of hallucinogen in blood
R78.4	R78	LOS3	Mental health/behavioural	Substance abuse	Finding of other drugs of addictive potential in blood
R78.5	R78	LOS3	Mental health/behavioural	Substance abuse	Finding of psychotropic drug in blood
Y47	Y47		Mental health/behavioural	Substance abuse	Sedatives, hypnotics and antianxiety drugs
Y49	Y49		Mental health/behavioural	Substance abuse	Psychotropic drugs, not elsewhere classified
Z50.2	Z50		Mental health/behavioural	Substance abuse	Alcohol rehabilitation
Z50.3	Z50		Mental health/behavioural	Substance abuse	Drug rehabilitation
Z71.4	Z71		Mental health/behavioural	Substance abuse	Alcohol abuse counselling and surveillance
Z71.5	Z71		Mental health/behavioural	Substance abuse	Drug abuse counselling and surveillance
Z72.2	Z72	LOS3	Mental health/behavioural	Substance abuse	Drug use
Z86.4	Z86		Mental health/behavioural	Substance abuse	Personal history of psychoactive substance abuse
X60	X60		Mental health/behavioural	Self-harm	Intentional self-poisoning by and exposure to nonopioid analgesics, antipyretics and antirheumatics
X61	X61		Mental health/behavioural	Self-harm	Intentional self-poisoning by and exposure to antiepileptic, sedative-hypnotic, antiparkinsonism and psychotropic drugs, not elsewhere classified
X62	X62		Mental health/behavioural	Self-harm	Intentional self-poisoning by and exposure to narcotics and psychodysleptics [hallucinogens], not elsewhere classified
X63	X63		Mental health/behavioural	Self-harm	Intentional self-poisoning by and exposure to other drugs acting on the autonomic nervous system
X64	X64		Mental health/behavioural	Self-harm	Intentional self-poisoning by and exposure to other and unspecified drugs, medicaments and biological substances
X65	X65		Mental health/behavioural	Self-harm	Intentional self-poisoning by and exposure to alcohol
X66	X66		Mental health/behavioural	Self-harm	Intentional self-poisoning by and exposure to organic solvents and halogenated hydrocarbons and their vapours
X67	X67		Mental health/behavioural	Self-harm	Intentional self-poisoning by and exposure to other gases and vapours
X68	X68		Mental health/behavioural	Self-harm	Intentional self-poisoning by and exposure to pesticides
X69	X69		Mental health/behavioural	Self-harm	Intentional self-poisoning by and exposure to other and unspecified chemicals and noxious substances
X70	X70		Mental health/behavioural	Self-harm	Intentional self-harm by hanging, strangulation and suffocation
X71	X71		Mental health/behavioural	Self-harm	Intentional self-harm by drowning and submersion
X72	X72		Mental health/behavioural	Self-harm	Intentional self-harm by handgun discharge
X73	X73		Mental health/behavioural	Self-harm	Intentional self-harm by rifle, shotgun and larger firearm discharge
X74	X74		Mental health/behavioural	Self-harm	Intentional self-harm by other and unspecified firearm discharge
X75	X75		Mental health/behavioural	Self-harm	Intentional self-harm by explosive material
X76	X76		Mental health/behavioural	Self-harm	Intentional self-harm by smoke, fire and flames
X77	X77		Mental health/behavioural	Self-harm	Intentional self-harm by steam, hot vapours and hot objects
X78	X78		Mental health/behavioural	Self-harm	Intentional self-harm by sharp object
X79	X79		Mental health/behavioural	Self-harm	Intentional self-harm by blunt object
X80	X80		Mental health/behavioural	Self-harm	Intentional self-harm by jumping from a high place
X81	X81		Mental health/behavioural	Self-harm	Intentional self-harm by jumping or lying before moving object
X82	X82		Mental health/behavioural	Self-harm	Intentional self-harm by crashing of motor vehicle
X83	X83		Mental health/behavioural	Self-harm	Intentional self-harm by other specified means
X84	X84		Mental health/behavioural	Self-harm	Intentional self-harm by unspecified means
Y10	Y10	AGE10	Mental health/behavioural	Self-harm	Poisoning by and exposure to nonopioid analgesics, antipyretics and antirheumatics, undetermined intent
Y11	Y11	AGE10	Mental health/behavioural	Self-harm	Poisoning by and exposure to antiepileptic, sedative-hypnotic, antiparkinsonism and psychotropic drugs, not elsewhere classified, undetermined intent
Y12	Y12	AGE10	Mental health/behavioural	Self-harm	Poisoning by and exposure to narcotics and psychodysleptics [hallucinogens], not elsewhere classified, undetermined intent
Y13	Y13	AGE10	Mental health/behavioural	Self-harm	Poisoning by and exposure to other drugs acting on the autonomic nervous system, undetermined intent
Y14	Y14	AGE10	Mental health/behavioural	Self-harm	Poisoning by and exposure to other and unspecified drugs, medicaments and biological substances, undetermined intent
Y15	Y15	AGE10	Mental health/behavioural	Self-harm	Poisoning by and exposure to alcohol, undetermined intent
Y16	Y16	AGE10	Mental health/behavioural	Self-harm	Poisoning by and exposure to organic solvents and halogenated hydrocarbons and their vapours, undetermined intent
Y17	Y17	AGE10	Mental health/behavioural	Self-harm	Poisoning by and exposure to other gases and vapours, undetermined intent
Y18	Y18	AGE10	Mental health/behavioural	Self-harm	Poisoning by and exposure to pesticides, undetermined intent
Y19	Y19	AGE10	Mental health/behavioural	Self-harm	Poisoning by and exposure to other and unspecified chemicals and noxious substances, undetermined intent
Y20	Y20	AGE10	Mental health/behavioural	Self-harm	Hanging, strangulation and suffocation, undetermined intent
Y21	Y21	AGE10	Mental health/behavioural	Self-harm	Drowning and submersion, undetermined intent
Y22	Y22	AGE10	Mental health/behavioural	Self-harm	Handgun discharge, undetermined intent
Y23	Y23	AGE10	Mental health/behavioural	Self-harm	Rifle, shotgun and larger firearm discharge, undetermined intent
Y24	Y24	AGE10	Mental health/behavioural	Self-harm	Other and unspecified firearm discharge, undetermined intent
Y25	Y25	AGE10	Mental health/behavioural	Self-harm	Contact with explosive material, undetermined intent
Y26	Y26	AGE10	Mental health/behavioural	Self-harm	Exposure to smoke, fire and flames, undetermined intent
Y27	Y27	AGE10	Mental health/behavioural	Self-harm	Contact with steam, hot vapours and hot objects, undetermined intent
Y28	Y28	AGE10	Mental health/behavioural	Self-harm	Contact with sharp object, undetermined intent
Y29	Y29	AGE10	Mental health/behavioural	Self-harm	Contact with blunt object, undetermined intent
Y30	Y30	AGE10	Mental health/behavioural	Self-harm	Falling, jumping or pushed from a high place, undetermined intent
Y31	Y31	AGE10	Mental health/behavioural	Self-harm	Falling, lying or running before or into moving object, undetermined intent
Y32	Y32	AGE10	Mental health/behavioural	Self-harm	Crashing of motor vehicle, undetermined intent
Y33	Y33	AGE10	Mental health/behavioural	Self-harm	Other specified events, undetermined intent
Y34	Y34	AGE10	Mental health/behavioural	Self-harm	Unspecified event, undetermined intent
Y87.0	Y87		Mental health/behavioural	Self-harm	Sequelae of intentional self-harm
Y87.2	Y87	AGE10	Mental health/behavioural	Self-harm	Sequelae of events of undetermined intent
Z91.5	Z91		Mental health/behavioural	Self-harm	Personal history of self-harm
F00	F00		Mental health/behavioural	Other mental health	Dementia in Alzheimer disease
F01	F01		Mental health/behavioural	Other mental health	Vascular dementia
F02.8	F02		Mental health/behavioural	Other mental health	Dementia in other specified diseases classified elsewhere
F03	F03		Mental health/behavioural	Other mental health	Unspecified dementia
F04	F04		Mental health/behavioural	Other mental health	Organic amnesic syndrome, not induced by alcohol and other psychoactive substances
F05	F05		Mental health/behavioural	Other mental health	Delirium, not induced by alcohol and other psychoactive substances
F06	F06		Mental health/behavioural	Other mental health	Other mental disorders due to brain damage and dysfunction and to physical disease
F07	F07		Mental health/behavioural	Other mental health	Personality and behavioural disorders due to brain disease, damage and dysfunction
F09	F09		Mental health/behavioural	Other mental health	Unspecified organic or symptomatic mental disorder
F20	F20		Mental health/behavioural	Other mental health	Schizophrenia
F21	F21		Mental health/behavioural	Other mental health	Schizotypal disorder
F22	F22		Mental health/behavioural	Other mental health	Persistent delusional disorders
F23	F23		Mental health/behavioural	Other mental health	Acute and transient psychotic disorders
F24	F24		Mental health/behavioural	Other mental health	Induced delusional disorder
F25	F25		Mental health/behavioural	Other mental health	Schizoaffective disorders
F28	F28		Mental health/behavioural	Other mental health	Other nonorganic psychotic disorders
F29	F29		Mental health/behavioural	Other mental health	Unspecified nonorganic psychosis
F30	F30		Mental health/behavioural	Other mental health	Manic episode
F31	F31		Mental health/behavioural	Other mental health	Bipolar affective disorder
F32	F32		Mental health/behavioural	Other mental health	Depressive episode
F33	F33		Mental health/behavioural	Other mental health	Recurrent depressive disorder
F34	F34		Mental health/behavioural	Other mental health	Persistent mood [affective] disorders
F38	F38		Mental health/behavioural	Other mental health	Other mood [affective] disorders
F39	F39		Mental health/behavioural	Other mental health	Unspecified mood [affective] disorder
F40	F40		Mental health/behavioural	Other mental health	Phobic anxiety disorders
F41	F41		Mental health/behavioural	Other mental health	Other anxiety disorders
F42	F42		Mental health/behavioural	Other mental health	Obsessive-compulsive disorder
F43	F43		Mental health/behavioural	Other mental health	Reaction to severe stress, and adjustment disorders
F44	F44		Mental health/behavioural	Other mental health	Dissociative [conversion] disorders
F45	F45		Mental health/behavioural	Other mental health	Somatoform disorders
F48	F48		Mental health/behavioural	Other mental health	Other neurotic disorders
F50	F50		Mental health/behavioural	Other mental health	Eating disorders
F53	F53		Mental health/behavioural	Other mental health	Mental and behavioural disorders associated with the puerperium, not elsewhere classified
F54	F54		Mental health/behavioural	Other mental health	Psychological and behavioural factors associated with disorders or diseases classified elsewhere
F59	F59	LOS3	Mental health/behavioural	Other mental health	Unspecified behavioural syndromes associated with physiological disturbances and physical factors
F60	F60		Mental health/behavioural	Other mental health	Specific personality disorders
F61	F61		Mental health/behavioural	Other mental health	Mixed and other personality disorders
F62	F62		Mental health/behavioural	Other mental health	Enduring personality changes, not attributable to brain damage and disease
F63	F63		Mental health/behavioural	Other mental health	Habit and impulse disorders
F64	F64		Mental health/behavioural	Other mental health	Gender identity disorders
F65	F65		Mental health/behavioural	Other mental health	Disorders of sexual preference
F66	F66		Mental health/behavioural	Other mental health	Psychological and behavioural disorders associated with sexual development and orientation
F68	F68		Mental health/behavioural	Other mental health	Other disorders of adult personality and behaviour
F69	F69		Mental health/behavioural	Other mental health	Unspecified disorder of adult personality and behaviour
F99	F99	LOS3	Mental health/behavioural	Other mental health	Mental disorder, not otherwise specified
Z09.3	Z09	LOS3	Mental health/behavioural	Other mental health	Follow-up examination after psychotherapy
Z50.4	Z50	LOS3	Mental health/behavioural	Other mental health	Psychotherapy, not elsewhere classified
Z86.5	Z86		Mental health/behavioural	Other mental health	Personal history of other mental and behavioural disorders
Z91.4	Z91	LOS3	Mental health/behavioural	Other mental health	Personal history of psychological trauma, not elsewhere classified
F70	F70		Mental health/behavioural	Behavioural	Mild mental retardation
F71	F71		Mental health/behavioural	Behavioural	Moderate mental retardation
F72	F72		Mental health/behavioural	Behavioural	Severe mental retardation
F73	F73		Mental health/behavioural	Behavioural	Profound mental retardation
F78	F78		Mental health/behavioural	Behavioural	Other mental retardation
F79	F79		Mental health/behavioural	Behavioural	Unspecified mental retardation
F80.0	F80		Mental health/behavioural	Behavioural	Specific speech articulation disorder
F80.1	F80		Mental health/behavioural	Behavioural	Expressive language disorder
F80.2	F80		Mental health/behavioural	Behavioural	Receptive language disorder
F80.8	F80		Mental health/behavioural	Behavioural	Other developmental disorders of speech and language
F80.9	F80		Mental health/behavioural	Behavioural	Developmental disorder of speech and language, unspecified
F81	F81		Mental health/behavioural	Behavioural	Specific developmental disorders of scholastic skills
F82	F82		Mental health/behavioural	Behavioural	Specific developmental disorder of motor function
F83	F83		Mental health/behavioural	Behavioural	Mixed specific developmental disorders
F84	F84		Mental health/behavioural	Behavioural	Pervasive developmental disorders
F88	F88		Mental health/behavioural	Behavioural	Other disorders of psychological development
F89	F89		Mental health/behavioural	Behavioural	Unspecified disorder of psychological development
F90	F90		Mental health/behavioural	Behavioural	Hyperkinetic disorders
F91	F91		Mental health/behavioural	Behavioural	Conduct disorders
F92	F92		Mental health/behavioural	Behavioural	Mixed disorders of conduct and emotions
F93	F93		Mental health/behavioural	Behavioural	Emotional disorders with onset specific to childhood
F94	F94		Mental health/behavioural	Behavioural	Disorders of social functioning with onset specific to childhood and adolescence
F95	F95		Mental health/behavioural	Behavioural	Tic disorders
F98	F98		Mental health/behavioural	Behavioural	Other behavioural and emotional disorders with onset usually occurring in childhood and adolescence
C00	C00		Cancer/Blood	Neoplasms	Malignant neoplasm of lip
C01	C01		Cancer/Blood	Neoplasms	Malignant neoplasm of base of tongue
C02	C02		Cancer/Blood	Neoplasms	Malignant neoplasm of other and unspecified parts of tongue
C03	C03		Cancer/Blood	Neoplasms	Malignant neoplasm of gum
C04	C04		Cancer/Blood	Neoplasms	Malignant neoplasm of floor of mouth
C05	C05		Cancer/Blood	Neoplasms	Malignant neoplasm of palate
C06	C06		Cancer/Blood	Neoplasms	Malignant neoplasm of other and unspecified parts of mouth
C07	C07		Cancer/Blood	Neoplasms	Malignant neoplasm of parotid gland
C08	C08		Cancer/Blood	Neoplasms	Malignant neoplasm of other and unspecified major salivary glands
C09	C09		Cancer/Blood	Neoplasms	Malignant neoplasm of tonsil
C10	C10		Cancer/Blood	Neoplasms	Malignant neoplasm of oropharynx
C11	C11		Cancer/Blood	Neoplasms	Malignant neoplasm of nasopharynx
C12	C12		Cancer/Blood	Neoplasms	Malignant neoplasm of piriform sinus
C13	C13		Cancer/Blood	Neoplasms	Malignant neoplasm of hypopharynx
C14	C14		Cancer/Blood	Neoplasms	Malignant neoplasm of other and ill-defined sites in the lip, oral cavity and pharynx
C15	C15		Cancer/Blood	Neoplasms	Malignant neoplasm of oesophagus
C16	C16		Cancer/Blood	Neoplasms	Malignant neoplasm of stomach
C17	C17		Cancer/Blood	Neoplasms	Malignant neoplasm of small intestine
C18	C18		Cancer/Blood	Neoplasms	Malignant neoplasm of colon
C19	C19		Cancer/Blood	Neoplasms	Malignant neoplasm of rectosigmoid junction
C20	C20		Cancer/Blood	Neoplasms	Malignant neoplasm of rectum
C21	C21		Cancer/Blood	Neoplasms	Malignant neoplasm of anus and anal canal
C22	C22		Cancer/Blood	Neoplasms	Malignant neoplasm of liver and intrahepatic bile ducts
C23	C23		Cancer/Blood	Neoplasms	Malignant neoplasm of gallbladder
C24	C24		Cancer/Blood	Neoplasms	Malignant neoplasm of other and unspecified parts of biliary tract
C25	C25		Cancer/Blood	Neoplasms	Malignant neoplasm of pancreas
C26	C26		Cancer/Blood	Neoplasms	Malignant neoplasm of other and ill-defined digestive organs
C30	C30		Cancer/Blood	Neoplasms	Malignant neoplasm of nasal cavity and middle ear
C31	C31		Cancer/Blood	Neoplasms	Malignant neoplasm of accessory sinuses
C32	C32		Cancer/Blood	Neoplasms	Malignant neoplasm of larynx
C33	C33		Cancer/Blood	Neoplasms	Malignant neoplasm of trachea
C34	C34		Cancer/Blood	Neoplasms	Malignant neoplasm of bronchus and lung
C37	C37		Cancer/Blood	Neoplasms	Malignant neoplasm of thymus
C38	C38		Cancer/Blood	Neoplasms	Malignant neoplasm of heart, mediastinum and pleura
C39	C39		Cancer/Blood	Neoplasms	Malignant neoplasm of other and ill-defined sites in the respiratory system and intrathoracic organs
C40	C40		Cancer/Blood	Neoplasms	Malignant neoplasm of bone and articular cartilage of limbs
C41	C41		Cancer/Blood	Neoplasms	Malignant neoplasm of bone and articular cartilage of other and unspecified sites
C43	C43		Cancer/Blood	Neoplasms	Malignant melanoma of skin
C44	C44		Cancer/Blood	Neoplasms	Other malignant neoplasms of skin
C45	C45		Cancer/Blood	Neoplasms	Mesothelioma
C46	C46		Cancer/Blood	Neoplasms	Kaposi sarcoma
C47	C47		Cancer/Blood	Neoplasms	Malignant neoplasm of peripheral nerves and autonomic nervous system
C48	C48		Cancer/Blood	Neoplasms	Malignant neoplasm of retroperitoneum and peritoneum
C49	C49		Cancer/Blood	Neoplasms	Malignant neoplasm of other connective and soft tissue
C50	C50		Cancer/Blood	Neoplasms	Malignant neoplasm of breast
C51	C51		Cancer/Blood	Neoplasms	Malignant neoplasm of vulva
C52	C52		Cancer/Blood	Neoplasms	Malignant neoplasm of vagina
C53	C53		Cancer/Blood	Neoplasms	Malignant neoplasm of cervix uteri
C54	C54		Cancer/Blood	Neoplasms	Malignant neoplasm of corpus uteri
C55	C55		Cancer/Blood	Neoplasms	Malignant neoplasm of uterus, part unspecified
C56	C56		Cancer/Blood	Neoplasms	Malignant neoplasm of ovary
C57	C57		Cancer/Blood	Neoplasms	Malignant neoplasm of other and unspecified female genital organs
C58	C58		Cancer/Blood	Neoplasms	Malignant neoplasm of placenta
C60	C60		Cancer/Blood	Neoplasms	Malignant neoplasm of penis
C61	C61		Cancer/Blood	Neoplasms	Malignant neoplasm of prostate
C62	C62		Cancer/Blood	Neoplasms	Malignant neoplasm of testis
C63	C63		Cancer/Blood	Neoplasms	Malignant neoplasm of other and unspecified male genital organs
C64	C64		Cancer/Blood	Neoplasms	Malignant neoplasm of kidney, except renal pelvis
C65	C65		Cancer/Blood	Neoplasms	Malignant neoplasm of renal pelvis
C66	C66		Cancer/Blood	Neoplasms	Malignant neoplasm of ureter
C67	C67		Cancer/Blood	Neoplasms	Malignant neoplasm of bladder
C68	C68		Cancer/Blood	Neoplasms	Malignant neoplasm of other and unspecified urinary organs
C69	C69		Cancer/Blood	Neoplasms	Malignant neoplasm of eye and adnexa
C70	C70		Cancer/Blood	Neoplasms	Malignant neoplasm of meninges
C71	C71		Cancer/Blood	Neoplasms	Malignant neoplasm of brain
C72	C72		Cancer/Blood	Neoplasms	Malignant neoplasm of spinal cord, cranial nerves and other parts of central nervous system
C73	C73		Cancer/Blood	Neoplasms	Malignant neoplasm of thyroid gland
C74	C74		Cancer/Blood	Neoplasms	Malignant neoplasm of adrenal gland
C75	C75		Cancer/Blood	Neoplasms	Malignant neoplasm of other endocrine glands and related structures
C76	C76		Cancer/Blood	Neoplasms	Malignant neoplasm of other and ill-defined sites
C77	C77		Cancer/Blood	Neoplasms	Secondary and unspecified malignant neoplasm of lymph nodes
C78	C78		Cancer/Blood	Neoplasms	Secondary malignant neoplasm of respiratory and digestive organs
C79	C79		Cancer/Blood	Neoplasms	Secondary malignant neoplasm of other and unspecified sites
C80	C80		Cancer/Blood	Neoplasms	Malignant neoplasm without specification of site
C81	C81		Cancer/Blood	Neoplasms	Hodgkin lymphoma
C82	C82		Cancer/Blood	Neoplasms	Follicular lymphoma
C83	C83		Cancer/Blood	Neoplasms	Non-follicular lymphoma
C84	C84		Cancer/Blood	Neoplasms	Mature T/NK-cell lymphomas
C85	C85		Cancer/Blood	Neoplasms	Other and unspecified types of non-Hodgkin lymphoma
C86	C86		Cancer/Blood	Neoplasms	Other specified types of T/NK-cell lymphoma
C88	C88		Cancer/Blood	Neoplasms	Malignant immunoproliferative diseases
C90	C90		Cancer/Blood	Neoplasms	Multiple myeloma and malignant plasma cell neoplasms
C91	C91		Cancer/Blood	Neoplasms	Lymphoid leukaemia
C92	C92		Cancer/Blood	Neoplasms	Myeloid leukaemia
C93	C93		Cancer/Blood	Neoplasms	Monocytic leukaemia
C94	C94		Cancer/Blood	Neoplasms	Other leukaemias of specified cell type
C95	C95		Cancer/Blood	Neoplasms	Leukaemia of unspecified cell type
C96	C96		Cancer/Blood	Neoplasms	Other and unspecified malignant neoplasms of lymphoid, haematopoietic and related tissue
C97	C97		Cancer/Blood	Neoplasms	Malignant neoplasms of independent (primary) multiple sites
D00	D00		Cancer/Blood	Neoplasms	Carcinoma in situ of oral cavity, oesophagus and stomach
D01	D01		Cancer/Blood	Neoplasms	Carcinoma in situ of other and unspecified digestive organs
D02	D02		Cancer/Blood	Neoplasms	Carcinoma in situ of middle ear and respiratory system
D05	D05		Cancer/Blood	Neoplasms	Carcinoma in situ of breast
D06	D06		Cancer/Blood	Neoplasms	Carcinoma in situ of cervix uteri
D07	D07		Cancer/Blood	Neoplasms	Carcinoma in situ of other and unspecified genital organs
D09	D09		Cancer/Blood	Neoplasms	Carcinoma in situ of other and unspecified sites
D12	D12		Cancer/Blood	Neoplasms	Benign neoplasm of colon, rectum, anus and anal canal
D13	D13		Cancer/Blood	Neoplasms	Benign neoplasm of other and ill-defined parts of digestive system
D14.1	D14		Cancer/Blood	Neoplasms	Benign neoplasm: Larynx
D14.2	D14		Cancer/Blood	Neoplasms	Benign neoplasm: Trachea
D14.3	D14		Cancer/Blood	Neoplasms	Benign neoplasm: Bronchus and lung
D14.4	D14		Cancer/Blood	Neoplasms	Benign neoplasm: Respiratory system, unspecified
D15	D15		Cancer/Blood	Neoplasms	Benign neoplasm of other and unspecified intrathoracic organs
D20	D20		Cancer/Blood	Neoplasms	Benign neoplasm of soft tissue of retroperitoneum and peritoneum
D32	D32		Cancer/Blood	Neoplasms	Benign neoplasm of meninges
D33	D33		Cancer/Blood	Neoplasms	Benign neoplasm of brain and other parts of central nervous system
D34	D34		Cancer/Blood	Neoplasms	Benign neoplasm of thyroid gland
D35	D35		Cancer/Blood	Neoplasms	Benign neoplasm of other and unspecified endocrine glands
D37	D37		Cancer/Blood	Neoplasms	Neoplasm of uncertain or unknown behaviour of oral cavity and digestive organs
D38	D38		Cancer/Blood	Neoplasms	Neoplasm of uncertain or unknown behaviour of middle ear and respiratory and intrathoracic organs
D39	D39		Cancer/Blood	Neoplasms	Neoplasm of uncertain or unknown behaviour of female genital organs
D40	D40		Cancer/Blood	Neoplasms	Neoplasm of uncertain or unknown behaviour of male genital organs
D41	D41		Cancer/Blood	Neoplasms	Neoplasm of uncertain or unknown behaviour of urinary organs
D42	D42		Cancer/Blood	Neoplasms	Neoplasm of uncertain or unknown behaviour of meninges
D43	D43		Cancer/Blood	Neoplasms	Neoplasm of uncertain or unknown behaviour of brain and central nervous system
D44	D44		Cancer/Blood	Neoplasms	Neoplasm of uncertain or unknown behaviour of endocrine glands
D45	D45		Cancer/Blood	Neoplasms	Polycythaemia vera
D46	D46		Cancer/Blood	Neoplasms	Myelodysplastic syndromes
D47	D47		Cancer/Blood	Neoplasms	Other neoplasms of uncertain or unknown behaviour of lymphoid, haematopoietic and related tissue
D48	D48		Cancer/Blood	Neoplasms	Neoplasm of uncertain or unknown behaviour of other and unspecified sites
D63.0	D63		Cancer/Blood	Neoplasms	Anaemia in neoplastic disease
E34.0	E34		Cancer/Blood	Neoplasms	Carcinoid syndrome
E88.3	E88		Cancer/Blood	Neoplasms	Tumour lysis syndrome
G13.0	G13		Cancer/Blood	Neoplasms	Paraneoplastic neuromyopathy and neuropathy
G13.1	G13		Cancer/Blood	Neoplasms	Other systemic atrophy primarily affecting central nervous system in neoplastic disease
G53.3	G53		Cancer/Blood	Neoplasms	Multiple cranial nerve palsies in neoplastic disease
G55.0	G55		Cancer/Blood	Neoplasms	Nerve root and plexus compressions in neoplastic disease
G63.1	G63		Cancer/Blood	Neoplasms	Polyneuropathy in neoplastic disease
G73.1	G73		Cancer/Blood	Neoplasms	Lambert-Eaton syndrome
G73.2	G73		Cancer/Blood	Neoplasms	Other myasthenic syndromes in neoplastic disease
G94.1	G94		Cancer/Blood	Neoplasms	Hydrocephalus in neoplastic disease
M36.0	M36		Cancer/Blood	Neoplasms	Dermato(poly)myositis in neoplastic disease
M36.1	M36		Cancer/Blood	Neoplasms	Arthropathy in neoplastic disease
M49.5	M49		Cancer/Blood	Neoplasms	Collapsed vertebra in diseases classified elsewhere
M82.0	M82		Cancer/Blood	Neoplasms	Osteoporosis in multiple myelomatosis
M90.6	M90		Cancer/Blood	Neoplasms	Osteitis deformans in neoplastic disease
M90.7	M90		Cancer/Blood	Neoplasms	Fracture of bone in neoplastic disease
N08.1	N08		Cancer/Blood	Neoplasms	Glomerular disorders in neoplastic diseases
N16.1	N16		Cancer/Blood	Neoplasms	Renal tubulo-interstitial disorders in neoplastic diseases
Y43.1	Y43		Cancer/Blood	Neoplasms	Antineoplastic antimetabolites
Y43.2	Y43		Cancer/Blood	Neoplasms	Antineoplastic natural products
Y43.3	Y43		Cancer/Blood	Neoplasms	Other antineoplastic drugs
Y84.2	Y84		Cancer/Blood	Neoplasms	Radiological procedure and radiotherapy
Z08	Z08		Cancer/Blood	Neoplasms	Follow-up examination after treatment for malignant neoplasms
Z51.0	Z51		Cancer/Blood	Neoplasms	Radiotherapy session
Z51.1	Z51		Cancer/Blood	Neoplasms	Chemotherapy session for neoplasm
Z51.2	Z51		Cancer/Blood	Neoplasms	Other chemotherapy
Z54.1	Z54		Cancer/Blood	Neoplasms	Convalescence following radiotherapy
Z54.2	Z54		Cancer/Blood	Neoplasms	Convalescence following chemotherapy
Z85	Z85		Cancer/Blood	Neoplasms	Personal history of malignant neoplasm
Z86.0	Z86		Cancer/Blood	Neoplasms	Personal history of other neoplasms
Z92.3	Z92		Cancer/Blood	Neoplasms	Personal history of irradiation
D80	D80		Cancer/Blood	Immunologicla disorders	Immunodeficiency with predominantly antibody defects
D81	D81		Cancer/Blood	Immunologicla disorders	Combined immunodeficiencies
D82	D82		Cancer/Blood	Immunologicla disorders	Immunodeficiency associated with other major defects
D83	D83		Cancer/Blood	Immunologicla disorders	Common variable immunodeficiency
D84	D84		Cancer/Blood	Immunologicla disorders	Other immunodeficiencies
G53.2	G53		Cancer/Blood	Immunologicla disorders	Multiple cranial nerve palsies in sarcoidosis
Q98.0	Q98		Cancer/Blood	Immunologicla disorders	Klinefelter syndrome karyotype 47,XXY
D50	D50	LOS3	Cancer/Blood	Anaemia and other blood disorders	Iron deficiency anaemia
D56.0	D56		Cancer/Blood	Anaemia and other blood disorders	Alpha thalassaemia
D56.1	D56		Cancer/Blood	Anaemia and other blood disorders	Beta thalassaemia
D56.2	D56		Cancer/Blood	Anaemia and other blood disorders	Delta-beta thalassaemia
D56.4	D56		Cancer/Blood	Anaemia and other blood disorders	Hereditary persistence of fetal haemoglobin [HPFH]
D56.8	D56		Cancer/Blood	Anaemia and other blood disorders	Other thalassaemias
D56.9	D56		Cancer/Blood	Anaemia and other blood disorders	Thalassaemia, unspecified
D57.0	D57		Cancer/Blood	Anaemia and other blood disorders	Sickle-cell anaemia with crisis
D57.1	D57		Cancer/Blood	Anaemia and other blood disorders	Sickle-cell anaemia without crisis
D57.2	D57		Cancer/Blood	Anaemia and other blood disorders	Double heterozygous sickling disorders
D57.8	D57		Cancer/Blood	Anaemia and other blood disorders	Other sickle-cell disorders
D58	D58		Cancer/Blood	Anaemia and other blood disorders	Other hereditary haemolytic anaemias
D61.0	D61		Cancer/Blood	Anaemia and other blood disorders	Constitutional aplastic anaemia
D61.9	D61		Cancer/Blood	Anaemia and other blood disorders	Aplastic anaemia, unspecified
D64	D64	LOS3	Cancer/Blood	Anaemia and other blood disorders	Other anaemias
D66	D66		Cancer/Blood	Anaemia and other blood disorders	Hereditary factor VIII deficiency
D67	D67		Cancer/Blood	Anaemia and other blood disorders	Hereditary factor IX deficiency
D68.0	D68		Cancer/Blood	Anaemia and other blood disorders	Von Willebrand disease
D68.1	D68		Cancer/Blood	Anaemia and other blood disorders	Hereditary factor XI deficiency
D68.2	D68		Cancer/Blood	Anaemia and other blood disorders	Hereditary deficiency of other clotting factors
D68.4	D68		Cancer/Blood	Anaemia and other blood disorders	Acquired coagulation factor deficiency
D68.5	D68		Cancer/Blood	Anaemia and other blood disorders	Primary Thrombophilia
D68.6	D68		Cancer/Blood	Anaemia and other blood disorders	Other Thrombophilia
D68.8	D68		Cancer/Blood	Anaemia and other blood disorders	Other specified coagulation defects
D68.9	D68		Cancer/Blood	Anaemia and other blood disorders	Coagulation defect, unspecified
D69	D69		Cancer/Blood	Anaemia and other blood disorders	Purpura and other haemorrhagic conditions
D70	D70		Cancer/Blood	Anaemia and other blood disorders	Agranulocytosis
D71	D71		Cancer/Blood	Anaemia and other blood disorders	Functional disorders of polymorphonuclear neutrophils
D72	D72		Cancer/Blood	Anaemia and other blood disorders	Other disorders of white blood cells
D73	D73		Cancer/Blood	Anaemia and other blood disorders	Diseases of spleen
D74	D74		Cancer/Blood	Anaemia and other blood disorders	Methaemoglobinaemia
D75	D75		Cancer/Blood	Anaemia and other blood disorders	Other diseases of blood and blood-forming organs
D76	D76		Cancer/Blood	Anaemia and other blood disorders	Other specified diseases with participation of lymphoreticular and reticulohistiocytic tissue
M36.2	M36		Cancer/Blood	Anaemia and other blood disorders	Haemophilic arthropathy
M36.3	M36		Cancer/Blood	Anaemia and other blood disorders	Arthropathy in other blood disorders
M36.4	M36		Cancer/Blood	Anaemia and other blood disorders	Arthropathy in hypersensitivity reactions classified elsewhere
M90.4	M90		Cancer/Blood	Anaemia and other blood disorders	Osteonecrosis due to haemoglobinopathy
N08.2	N08		Cancer/Blood	Anaemia and other blood disorders	Glomerular disorders in blood diseases and disorders involving the immune mechanism
Z86.2	Z86		Cancer/Blood	Anaemia and other blood disorders	Personal history of diseases of the blood and blood-forming organs and certain disorders involving the immune mechanism
B20	B20		Chronic infections	HIV	Human immunodeficiency virus [HIV] disease resulting in infectious and parasitic diseases
B21	B21		Chronic infections	HIV	Human immunodeficiency virus [HIV] disease resulting in malignant neoplasms
B22	B22		Chronic infections	HIV	Human immunodeficiency virus [HIV] disease resulting in other specified diseases
B23	B23		Chronic infections	HIV	Human immunodeficiency virus [HIV] disease resulting in other conditions
B24	B24		Chronic infections	HIV	Unspecified human immunodeficiency virus [HIV] disease
F02.4	F02		Chronic infections	HIV	Dementia in human immunodeficiency virus [HIV] disease
R75	R75		Chronic infections	HIV	Laboratory evidence of human immunodeficiency virus [HIV]
Z21	Z21		Chronic infections	HIV	Asymptomatic human immunodeficiency virus [HIV] infection status
A15	A15		Chronic infections	Tuberculosis	Respiratory tuberculosis, bacteriologically and histologically confirmed
A16	A16		Chronic infections	Tuberculosis	Respiratory tuberculosis, not confirmed bacteriologically or histologically
A17	A17		Chronic infections	Tuberculosis	Tuberculosis of nervous system
A18	A18		Chronic infections	Tuberculosis	Tuberculosis of other organs
A19	A19		Chronic infections	Tuberculosis	Miliary tuberculosis
E35.0	E35		Chronic infections	Tuberculosis	Disorders of thyroid gland in diseases classified elsewhere
K23.0	K23		Chronic infections	Tuberculosis	Tuberculous oesophagitis
K67.3	K67		Chronic infections	Tuberculosis	Tuberculous peritonitis
K93.0	K93		Chronic infections	Tuberculosis	Tuberculous disorders of intestines, peritoneum and mesenteric glands
M01.1	M01		Chronic infections	Tuberculosis	Tuberculous arthritis
M49.0	M49		Chronic infections	Tuberculosis	Tuberculosis of spine
P37.0	P37		Chronic infections	Tuberculosis	Congenital tuberculosis
A50	A50		Chronic infections	Other [chronic infections]	Congenital syphilis
A81	A81		Chronic infections	Other [chronic infections]	Atypical virus infections of central nervous system
B18	B18		Chronic infections	Other [chronic infections]	Chronic viral hepatitis
B37.1	B37		Chronic infections	Other [chronic infections]	Pulmonary candidiasis
B37.5	B37		Chronic infections	Other [chronic infections]	Candidal meningitis
B37.6	B37		Chronic infections	Other [chronic infections]	Candidal endocarditis
B37.7	B37		Chronic infections	Other [chronic infections]	Candidal sepsis
B38.1	B38		Chronic infections	Other [chronic infections]	Chronic pulmonary coccidioidomycosis
B39.1	B39		Chronic infections	Other [chronic infections]	Chronic pulmonary histoplasmosis capsulati
B40.1	B40		Chronic infections	Other [chronic infections]	Chronic pulmonary blastomycosis
B44.0	B44		Chronic infections	Other [chronic infections]	Invasive pulmonary aspergillosis
B44.7	B44		Chronic infections	Other [chronic infections]	Disseminated aspergillosis
B45	B45		Chronic infections	Other [chronic infections]	Cryptococcosis
B46	B46		Chronic infections	Other [chronic infections]	Zygomycosis
B48.7	B48		Chronic infections	Other [chronic infections]	Opportunistic mycoses
B50.0	B50		Chronic infections	Other [chronic infections]	Plasmodium falciparum malaria with cerebral complications
B50.8	B50	LOS3	Chronic infections	Other [chronic infections]	Other severe and complicated Plasmodium falciparum malaria
B51.0	B51		Chronic infections	Other [chronic infections]	Plasmodium vivax malaria with rupture of spleen
B51.8	B51	LOS3	Chronic infections	Other [chronic infections]	Plasmodium vivax malaria with other complications
B52.8	B52	LOS3	Chronic infections	Other [chronic infections]	Plasmodium malariae malaria with other complications
B52.0	B52		Chronic infections	Other [chronic infections]	Plasmodium malariae malaria with nephropathy
B55	B55		Chronic infections	Other [chronic infections]	Leishmaniasis
B57.2	B57		Chronic infections	Other [chronic infections]	Chagas disease (chronic) with heart involvement
B57.3	B57		Chronic infections	Other [chronic infections]	Chagas disease (chronic) with digestive system involvement
B57.4	B57		Chronic infections	Other [chronic infections]	Chagas disease (chronic) with nervous system involvement
B57.5	B57		Chronic infections	Other [chronic infections]	Chagas disease (chronic) with other organ involvement
B58.0	B58		Chronic infections	Other [chronic infections]	Toxoplasma oculopathy
B59	B59		Chronic infections	Other [chronic infections]	Pneumocystosis
B67	B67		Chronic infections	Other [chronic infections]	Echinococcosis
B69	B69		Chronic infections	Other [chronic infections]	Cysticercosis
B73	B73		Chronic infections	Other [chronic infections]	Onchocerciasis
B74	B74		Chronic infections	Other [chronic infections]	Filariasis
B78.7	B78		Chronic infections	Other [chronic infections]	Disseminated strongyloidiasis
B90	B90		Chronic infections	Other [chronic infections]	Sequelae of tuberculosis
B91	B91		Chronic infections	Other [chronic infections]	Sequelae of poliomyelitis
B92	B92		Chronic infections	Other [chronic infections]	Sequelae of leprosy
B94	B94		Chronic infections	Other [chronic infections]	Sequelae of other and unspecified infectious and parasitic diseases
F02.1	F02		Chronic infections	Other [chronic infections]	Dementia in Creutzfeldt-Jakob disease
K23.1	K23		Chronic infections	Other [chronic infections]	Megaoesophagus in Chagas disease
K93.1	K93		Chronic infections	Other [chronic infections]	Megacolon in Chagas disease
M00	M00		Chronic infections	Other [chronic infections]	Pyogenic arthritis
N33.0	N33		Chronic infections	Other [chronic infections]	Tuberculous cystitis
P35.0	P35		Chronic infections	Other [chronic infections]	Congenital rubella syndrome
P35.1	P35		Chronic infections	Other [chronic infections]	Congenital cytomegalovirus infection
P35.2	P35		Chronic infections	Other [chronic infections]	Congenital herpesviral [herpes simplex] infection
P35.8	P35		Chronic infections	Other [chronic infections]	Other congenital viral diseases
P35.9	P35		Chronic infections	Other [chronic infections]	Congenital viral disease, unspecified
P37.1	P37		Chronic infections	Other [chronic infections]	Congenital toxoplasmosis
J41	J41		Respiratory	Asthma and chronic lower respiratory disease	Simple and mucopurulent chronic bronchitis
J42	J42		Respiratory	Asthma and chronic lower respiratory disease	Unspecified chronic bronchitis
J43	J43		Respiratory	Asthma and chronic lower respiratory disease	Emphysema
J44	J44		Respiratory	Asthma and chronic lower respiratory disease	Other chronic obstructive pulmonary disease
J45	J45		Respiratory	Asthma and chronic lower respiratory disease	Asthma
J46	J46		Respiratory	Asthma and chronic lower respiratory disease	Status asthmaticus
J47	J47		Respiratory	Asthma and chronic lower respiratory disease	Bronchiectasis
E84	E84		Respiratory	Cystic fibrosis	Cystic fibrosis
P75	P75		Respiratory	Cystic fibrosis	Meconium ileus in cystic fibrosis
S17	S17	LOS3	Respiratory	Injuries	Crushing injury of neck
S27	S27	LOS3	Respiratory	Injuries	Injury of other and unspecified intrathoracic organs
S28	S28	LOS3	Respiratory	Injuries	Crushing injury of thorax and traumatic amputation of part of thorax
T27	T27	LOS3	Respiratory	Injuries	Burn and corrosion of respiratory tract
T91.4	T91	LOS3	Respiratory	Injuries	Sequelae of injury of intrathoracic organs
Q30	Q30		Respiratory	Congenital anomalies	Congenital malformations of nose
Q31	Q31		Respiratory	Congenital anomalies	Congenital malformations of larynx
Q32	Q32		Respiratory	Congenital anomalies	Congenital malformations of trachea and bronchus
Q33	Q33		Respiratory	Congenital anomalies	Congenital malformations of lung
Q34	Q34		Respiratory	Congenital anomalies	Other congenital malformations of respiratory system
Q35	Q35		Respiratory	Congenital anomalies	Cleft palate
Q36	Q36		Respiratory	Congenital anomalies	Cleft lip
Q37	Q37		Respiratory	Congenital anomalies	Cleft palate with cleft lip
Q79.0	Q79		Respiratory	Congenital anomalies	Congenital diaphragmatic hernia
G47.3	G47		Respiratory	Other [respiratory]	Sleep apnoea
J60	J60		Respiratory	Other [respiratory]	Coalworker pneumoconiosis
J61	J61		Respiratory	Other [respiratory]	Pneumoconiosis due to asbestos and other mineral fibres
J62	J62		Respiratory	Other [respiratory]	Pneumoconiosis due to dust containing silica
J63	J63		Respiratory	Other [respiratory]	Pneumoconiosis due to other inorganic dusts
J64	J64		Respiratory	Other [respiratory]	Unspecified pneumoconiosis
J65	J65		Respiratory	Other [respiratory]	Pneumoconiosis associated with tuberculosis
J66	J66		Respiratory	Other [respiratory]	Airway disease due to specific organic dust
J67	J67		Respiratory	Other [respiratory]	Hypersensitivity pneumonitis due to organic dust
J68	J68		Respiratory	Other [respiratory]	Respiratory conditions due to inhalation of chemicals, gases, fumes and vapours
J69	J69		Respiratory	Other [respiratory]	Pneumonitis due to solids and liquids
J70	J70		Respiratory	Other [respiratory]	Respiratory conditions due to other external agents
J80	J80		Respiratory	Other [respiratory]	Adult respiratory distress syndrome
J81	J81		Respiratory	Other [respiratory]	Pulmonary oedema
J82	J82		Respiratory	Other [respiratory]	Pulmonary eosinophilia, not elsewhere classified
J84	J84		Respiratory	Other [respiratory]	Other interstitial pulmonary diseases
J85	J85		Respiratory	Other [respiratory]	Abscess of lung and mediastinum
J86	J86		Respiratory	Other [respiratory]	Pyothorax
J96.1	J96		Respiratory	Other [respiratory]	Chronic respiratory failure
J98	J98		Respiratory	Other [respiratory]	Other respiratory disorders
P27	P27		Respiratory	Other [respiratory]	Chronic respiratory disease originating in the perinatal period
Y55.6	Y55		Respiratory	Other [respiratory]	Antiasthmatics, not elsewhere classified
Z43.0	Z43		Respiratory	Other [respiratory]	Attention to tracheostomy
Z93.0	Z93		Respiratory	Other [respiratory]	Tracheostomy status
Z94.2	Z94		Respiratory	Other [respiratory]	Lung transplant status
E10	E10		Metabolic/endocrine/digestive/renal/genitourinary	Diabetes	Type 1 diabetes mellitus
E11	E11		Metabolic/endocrine/digestive/renal/genitourinary	Diabetes	Type 2 diabetes mellitus
E12	E12		Metabolic/endocrine/digestive/renal/genitourinary	Diabetes	Malnutrition-related diabetes mellitus
E13	E13		Metabolic/endocrine/digestive/renal/genitourinary	Diabetes	Other specified diabetes mellitus
E14	E14		Metabolic/endocrine/digestive/renal/genitourinary	Diabetes	Unspecified diabetes mellitus
G59.0	G59		Metabolic/endocrine/digestive/renal/genitourinary	Diabetes	Diabetic mononeuropathy
G63.2	G63		Metabolic/endocrine/digestive/renal/genitourinary	Diabetes	Diabetic polyneuropathy
I79.2	I79		Metabolic/endocrine/digestive/renal/genitourinary	Diabetes	Peripheral angiopathy in diseases classified elsewhere
M14.2	M14		Metabolic/endocrine/digestive/renal/genitourinary	Diabetes	Diabetic arthropathy
N08.3	N08		Metabolic/endocrine/digestive/renal/genitourinary	Diabetes	Glomerular disorders in diabetes mellitus
O24	O24		Metabolic/endocrine/digestive/renal/genitourinary	Diabetes	Diabetes mellitus in pregnancy
Y42.3	Y42		Metabolic/endocrine/digestive/renal/genitourinary	Diabetes	Insulin and oral hypoglycaemic [antidiabetic] drugs
E00	E00		Metabolic/endocrine/digestive/renal/genitourinary	Other endocrine	Congenital iodine-deficiency syndrome
E03.0	E03		Metabolic/endocrine/digestive/renal/genitourinary	Other endocrine	Congenital hypothyroidism with diffuse goitre
E03.1	E03		Metabolic/endocrine/digestive/renal/genitourinary	Other endocrine	Congenital hypothyroidism without goitre
E07.1	E07		Metabolic/endocrine/digestive/renal/genitourinary	Other endocrine	Dyshormogenetic goitre
E22.0	E22		Metabolic/endocrine/digestive/renal/genitourinary	Other endocrine	Acromegaly and pituitary gigantism
E23.0	E23		Metabolic/endocrine/digestive/renal/genitourinary	Other endocrine	Hypopituitarism
E25	E25		Metabolic/endocrine/digestive/renal/genitourinary	Other endocrine	Adrenogenital disorders
E26.8	E26		Metabolic/endocrine/digestive/renal/genitourinary	Other endocrine	Other hyperaldosteronism
E29.1	E29		Metabolic/endocrine/digestive/renal/genitourinary	Other endocrine	Testicular hypofunction
E31	E31		Metabolic/endocrine/digestive/renal/genitourinary	Other endocrine	Polyglandular dysfunction
E34.1	E34		Metabolic/endocrine/digestive/renal/genitourinary	Other endocrine	Other hypersecretion of intestinal hormones
E34.2	E34		Metabolic/endocrine/digestive/renal/genitourinary	Other endocrine	Ectopic hormone secretion, not elsewhere classified
E34.5	E34		Metabolic/endocrine/digestive/renal/genitourinary	Other endocrine	Androgen resistance syndrome
E34.8	E34		Metabolic/endocrine/digestive/renal/genitourinary	Other endocrine	Other specified endocrine disorders
G13.2	G13		Metabolic/endocrine/digestive/renal/genitourinary	Other endocrine	Systemic atrophy primarily affecting central nervous system in myxoedema
G73.5	G73		Metabolic/endocrine/digestive/renal/genitourinary	Other endocrine	Myopathy in endocrine diseases
Y42.1	Y42		Metabolic/endocrine/digestive/renal/genitourinary	Other endocrine	Thyroid hormones and substitutes
D55	D55		Metabolic/endocrine/digestive/renal/genitourinary	Metabolic	Anaemia due to enzyme disorders
E70	E70		Metabolic/endocrine/digestive/renal/genitourinary	Metabolic	Disorders of aromatic amino-acid metabolism
E71	E71		Metabolic/endocrine/digestive/renal/genitourinary	Metabolic	Disorders of branched-chain amino-acid metabolism and fatty-acid metabolism
E72	E72		Metabolic/endocrine/digestive/renal/genitourinary	Metabolic	Other disorders of amino-acid metabolism
E74	E74		Metabolic/endocrine/digestive/renal/genitourinary	Metabolic	Other disorders of carbohydrate metabolism
E75	E75		Metabolic/endocrine/digestive/renal/genitourinary	Metabolic	Disorders of sphingolipid metabolism and other lipid storage disorders
E76	E76		Metabolic/endocrine/digestive/renal/genitourinary	Metabolic	Disorders of glycosaminoglycan metabolism
E77	E77		Metabolic/endocrine/digestive/renal/genitourinary	Metabolic	Disorders of glycoprotein metabolism
E78	E78		Metabolic/endocrine/digestive/renal/genitourinary	Metabolic	Disorders of lipoprotein metabolism and other lipidaemias
E79.1	E79		Metabolic/endocrine/digestive/renal/genitourinary	Metabolic	Lesch-Nyhan syndrome
E79.8	E79		Metabolic/endocrine/digestive/renal/genitourinary	Metabolic	Other disorders of purine and pyrimidine metabolism
E79.9	E79		Metabolic/endocrine/digestive/renal/genitourinary	Metabolic	Disorder of purine and pyrimidine metabolism, unspecified
E80.0	E80		Metabolic/endocrine/digestive/renal/genitourinary	Metabolic	Hereditary erythropoietic porphyria
E80.1	E80		Metabolic/endocrine/digestive/renal/genitourinary	Metabolic	Porphyria cutanea tarda
E80.2	E80		Metabolic/endocrine/digestive/renal/genitourinary	Metabolic	Other porphyria
E80.3	E80		Metabolic/endocrine/digestive/renal/genitourinary	Metabolic	Defects of catalase and peroxidase
E80.5	E80		Metabolic/endocrine/digestive/renal/genitourinary	Metabolic	Crigler-Najjar syndrome
E80.7	E80		Metabolic/endocrine/digestive/renal/genitourinary	Metabolic	Disorder of bilirubin metabolism, unspecified
E83	E83		Metabolic/endocrine/digestive/renal/genitourinary	Metabolic	Disorders of mineral metabolism
E85	E85		Metabolic/endocrine/digestive/renal/genitourinary	Metabolic	Amyloidosis
E88.0	E88		Metabolic/endocrine/digestive/renal/genitourinary	Metabolic	Disorders of plasma-protein metabolism, not elsewhere classified
E88.1	E88		Metabolic/endocrine/digestive/renal/genitourinary	Metabolic	Lipodystrophy, not elsewhere classified
E88.2	E88	LOS3	Metabolic/endocrine/digestive/renal/genitourinary	Metabolic	Lipomatosis, not elsewhere classified
E88.8	E88		Metabolic/endocrine/digestive/renal/genitourinary	Metabolic	Other specified metabolic disorders
E88.9	E88		Metabolic/endocrine/digestive/renal/genitourinary	Metabolic	Metabolic disorder, unspecified
G73.6	G73		Metabolic/endocrine/digestive/renal/genitourinary	Metabolic	Myopathy in metabolic diseases
L99.0	L99		Metabolic/endocrine/digestive/renal/genitourinary	Metabolic	Amyloidosis of skin
M14.4	M14		Metabolic/endocrine/digestive/renal/genitourinary	Metabolic	Arthropathy in amyloidosis
M14.3	M14		Metabolic/endocrine/digestive/renal/genitourinary	Metabolic	Lipoid dermatoarthritis
N16.3	N16		Metabolic/endocrine/digestive/renal/genitourinary	Metabolic	Renal tubulo-interstitial disorders in metabolic diseases
K20	K20		Metabolic/endocrine/digestive/renal/genitourinary	Digestive	Oesophagitis
K21.0	K21		Metabolic/endocrine/digestive/renal/genitourinary	Digestive	Gastro-oesophageal reflux disease with oesophagitis
K22	K22		Metabolic/endocrine/digestive/renal/genitourinary	Digestive	Other diseases of oesophagus
K23.8	K23		Metabolic/endocrine/digestive/renal/genitourinary	Digestive	Disorders of oesophagus in other diseases classified elsewhere
K25	K25		Metabolic/endocrine/digestive/renal/genitourinary	Digestive	Gastric ulcer
K26	K26		Metabolic/endocrine/digestive/renal/genitourinary	Digestive	Duodenal ulcer
K27	K27		Metabolic/endocrine/digestive/renal/genitourinary	Digestive	Peptic ulcer, site unspecified
K28	K28		Metabolic/endocrine/digestive/renal/genitourinary	Digestive	Gastrojejunal ulcer
K29.0	K29		Metabolic/endocrine/digestive/renal/genitourinary	Digestive	Acute haemorrhagic gastritis
K29.1	K29		Metabolic/endocrine/digestive/renal/genitourinary	Digestive	Other acute gastritis
K29.3	K29		Metabolic/endocrine/digestive/renal/genitourinary	Digestive	Chronic superficial gastritis
K29.4	K29		Metabolic/endocrine/digestive/renal/genitourinary	Digestive	Chronic atrophic gastritis
K29.5	K29		Metabolic/endocrine/digestive/renal/genitourinary	Digestive	Chronic gastritis, unspecified
K29.6	K29		Metabolic/endocrine/digestive/renal/genitourinary	Digestive	Other gastritis
K29.7	K29		Metabolic/endocrine/digestive/renal/genitourinary	Digestive	Gastritis, unspecified
K29.8	K29		Metabolic/endocrine/digestive/renal/genitourinary	Digestive	Duodenitis
K29.9	K29		Metabolic/endocrine/digestive/renal/genitourinary	Digestive	Gastroduodenitis, unspecified
K31	K31		Metabolic/endocrine/digestive/renal/genitourinary	Digestive	Other diseases of stomach and duodenum
K50	K50		Metabolic/endocrine/digestive/renal/genitourinary	Digestive	Crohn disease [regional enteritis]
K51	K51		Metabolic/endocrine/digestive/renal/genitourinary	Digestive	Ulcerative colitis
K52	K52		Metabolic/endocrine/digestive/renal/genitourinary	Digestive	Other noninfective gastroenteritis and colitis
K55	K55		Metabolic/endocrine/digestive/renal/genitourinary	Digestive	Vascular disorders of intestine
K57	K57		Metabolic/endocrine/digestive/renal/genitourinary	Digestive	Diverticular disease of intestine
K59.2	K59		Metabolic/endocrine/digestive/renal/genitourinary	Digestive	Neurogenic bowel, not elsewhere classified
K63.0	K63		Metabolic/endocrine/digestive/renal/genitourinary	Digestive	Abscess of intestine
K63.1	K63		Metabolic/endocrine/digestive/renal/genitourinary	Digestive	Perforation of intestine (nontraumatic)
K63.2	K63		Metabolic/endocrine/digestive/renal/genitourinary	Digestive	Fistula of intestine
K63.3	K63		Metabolic/endocrine/digestive/renal/genitourinary	Digestive	Ulcer of intestine
K66	K66		Metabolic/endocrine/digestive/renal/genitourinary	Digestive	Other disorders of peritoneum
K72	K72		Metabolic/endocrine/digestive/renal/genitourinary	Digestive	Hepatic failure, not elsewhere classified
K73	K73		Metabolic/endocrine/digestive/renal/genitourinary	Digestive	Chronic hepatitis, not elsewhere classified
K74	K74		Metabolic/endocrine/digestive/renal/genitourinary	Digestive	Fibrosis and cirrhosis of liver
K75	K75		Metabolic/endocrine/digestive/renal/genitourinary	Digestive	Other inflammatory liver diseases
K76	K76		Metabolic/endocrine/digestive/renal/genitourinary	Digestive	Other diseases of liver
K80	K80		Metabolic/endocrine/digestive/renal/genitourinary	Digestive	Cholelithiasis
K81	K81		Metabolic/endocrine/digestive/renal/genitourinary	Digestive	Cholecystitis
K82	K82		Metabolic/endocrine/digestive/renal/genitourinary	Digestive	Other diseases of gallbladder
K83	K83		Metabolic/endocrine/digestive/renal/genitourinary	Digestive	Other diseases of biliary tract
K85.0	K85		Metabolic/endocrine/digestive/renal/genitourinary	Digestive	Idiopathic acute pancreatitis
K85.1	K85		Metabolic/endocrine/digestive/renal/genitourinary	Digestive	Biliary acute pancreatitis
K85.8	K85		Metabolic/endocrine/digestive/renal/genitourinary	Digestive	Other acute pancreatitis
K85.9	K85		Metabolic/endocrine/digestive/renal/genitourinary	Digestive	Acute pancreatitis, unspecified
K87.0	K87		Metabolic/endocrine/digestive/renal/genitourinary	Digestive	Disorders of gallbladder and biliary tract in diseases classified elsewhere
K90	K90		Metabolic/endocrine/digestive/renal/genitourinary	Digestive	Intestinal malabsorption
M07.4	M07		Metabolic/endocrine/digestive/renal/genitourinary	Digestive	Arthropathy in Crohn disease [regional enteritis]
M07.5	M07		Metabolic/endocrine/digestive/renal/genitourinary	Digestive	Arthropathy in ulcerative colitis
M09.1	M09		Metabolic/endocrine/digestive/renal/genitourinary	Digestive	Juvenile arthritis in Crohn disease [regional enteritis]
M09.2	M09		Metabolic/endocrine/digestive/renal/genitourinary	Digestive	Juvenile arthritis in ulcerative colitis
T86.4	T86		Metabolic/endocrine/digestive/renal/genitourinary	Digestive	Liver transplant failure and rejection
Z43.2	Z43		Metabolic/endocrine/digestive/renal/genitourinary	Digestive	Attention to ileostomy
Z43.3	Z43		Metabolic/endocrine/digestive/renal/genitourinary	Digestive	Attention to colostomy
Z43.4	Z43		Metabolic/endocrine/digestive/renal/genitourinary	Digestive	Attention to other artificial openings of digestive tract
Z46.5	Z46		Metabolic/endocrine/digestive/renal/genitourinary	Digestive	Fitting and adjustment of ileostomy and other intestinal appliances
Z90.3	Z90		Metabolic/endocrine/digestive/renal/genitourinary	Digestive	Acquired absence of part of stomach
Z90.4	Z90		Metabolic/endocrine/digestive/renal/genitourinary	Digestive	Acquired absence of other parts of digestive tract
Z93.2	Z93		Metabolic/endocrine/digestive/renal/genitourinary	Digestive	Ileostomy status
Z93.3	Z93		Metabolic/endocrine/digestive/renal/genitourinary	Digestive	Colostomy status
Z93.4	Z93		Metabolic/endocrine/digestive/renal/genitourinary	Digestive	Other artificial openings of gastrointestinal tract status
Z93.5	Z93		Metabolic/endocrine/digestive/renal/genitourinary	Digestive	Cystostomy status
D63.8	D63		Metabolic/endocrine/digestive/renal/genitourinary	Renal/GU	Anaemia in other chronic diseases classified elsewhere
G63.8	G63		Metabolic/endocrine/digestive/renal/genitourinary	Renal/GU	Polyneuropathy in other diseases classified elsewhere
G99.8	G99		Metabolic/endocrine/digestive/renal/genitourinary	Renal/GU	Other specified disorders of nervous system in diseases classified elsewhere
I68.8	I68		Metabolic/endocrine/digestive/renal/genitourinary	Renal/GU	Other cerebrovascular disorders in diseases classified elsewhere
M90.8	M90		Metabolic/endocrine/digestive/renal/genitourinary	Renal/GU	Osteopathy in other diseases classified elsewhere
N08.4	N08		Metabolic/endocrine/digestive/renal/genitourinary	Renal/GU	Glomerular disorders in other endocrine, nutritional and metabolic diseases
N00	N00		Metabolic/endocrine/digestive/renal/genitourinary	Renal/GU	Acute nephritic syndrome
N01	N10		Metabolic/endocrine/digestive/renal/genitourinary	Renal/GU	Rapidly progressive nephritic syndrome
N02	N02		Metabolic/endocrine/digestive/renal/genitourinary	Renal/GU	Recurrent and persistent haematuria
N03	N03		Metabolic/endocrine/digestive/renal/genitourinary	Renal/GU	Chronic nephritic syndrome
N04	N04		Metabolic/endocrine/digestive/renal/genitourinary	Renal/GU	Nephrotic syndrome
N05	N05		Metabolic/endocrine/digestive/renal/genitourinary	Renal/GU	Unspecified nephritic syndrome
N07	N07		Metabolic/endocrine/digestive/renal/genitourinary	Renal/GU	Hereditary nephropathy, not elsewhere classified
N11	N11		Metabolic/endocrine/digestive/renal/genitourinary	Renal/GU	Chronic tubulo-interstitial nephritis
N12	N12		Metabolic/endocrine/digestive/renal/genitourinary	Renal/GU	Tubulo-interstitial nephritis, not specified as acute or chronic
N13	N13		Metabolic/endocrine/digestive/renal/genitourinary	Renal/GU	Obstructive and reflux uropathy
N14	N14		Metabolic/endocrine/digestive/renal/genitourinary	Renal/GU	Drug- and heavy-metal-induced tubulo-interstitial and tubular conditions
N15	N15		Metabolic/endocrine/digestive/renal/genitourinary	Renal/GU	Other renal tubulo-interstitial diseases
N16.0	N16		Metabolic/endocrine/digestive/renal/genitourinary	Renal/GU	Renal tubulo-interstitial disorders in infectious and parasitic diseases classified elsewhere
N16.2	N16		Metabolic/endocrine/digestive/renal/genitourinary	Renal/GU	Renal tubulo-interstitial disorders in blood diseases and disorders involving the immune mechanism
N16.4	N16		Metabolic/endocrine/digestive/renal/genitourinary	Renal/GU	Renal tubulo-interstitial disorders in systemic connective tissue disorders
N16.5	N16		Metabolic/endocrine/digestive/renal/genitourinary	Renal/GU	Renal tubulo-interstitial disorders in transplant rejection
N16.8	N16		Metabolic/endocrine/digestive/renal/genitourinary	Renal/GU	Renal tubulo-interstitial disorders in other diseases classified elsewhere
N18	N18		Metabolic/endocrine/digestive/renal/genitourinary	Renal/GU	Chronic kidney disease
N19	N19		Metabolic/endocrine/digestive/renal/genitourinary	Renal/GU	Unspecified kidney failure
N20	N20		Metabolic/endocrine/digestive/renal/genitourinary	Renal/GU	Calculus of kidney and ureter
N21	N21		Metabolic/endocrine/digestive/renal/genitourinary	Renal/GU	Calculus of lower urinary tract
N22	N22		Metabolic/endocrine/digestive/renal/genitourinary	Renal/GU	Calculus of urinary tract in diseases classified elsewhere
N23	N23		Metabolic/endocrine/digestive/renal/genitourinary	Renal/GU	Unspecified renal colic
N25	N25		Metabolic/endocrine/digestive/renal/genitourinary	Renal/GU	Disorders resulting from impaired renal tubular function
N26	N26		Metabolic/endocrine/digestive/renal/genitourinary	Renal/GU	Unspecified contracted kidney
N28	N28		Metabolic/endocrine/digestive/renal/genitourinary	Renal/GU	Other disorders of kidney and ureter, not elsewhere classified
N29	N29		Metabolic/endocrine/digestive/renal/genitourinary	Renal/GU	Other disorders of kidney and ureter in diseases classified elsewhere
N31	N31		Metabolic/endocrine/digestive/renal/genitourinary	Renal/GU	Neuromuscular dysfunction of bladder, not elsewhere classified
N32	N32		Metabolic/endocrine/digestive/renal/genitourinary	Renal/GU	Other disorders of bladder
N33.8	N33		Metabolic/endocrine/digestive/renal/genitourinary	Renal/GU	Bladder disorders in other diseases classified elsewhere
N35	N35		Metabolic/endocrine/digestive/renal/genitourinary	Renal/GU	Urethral stricture
N36	N36		Metabolic/endocrine/digestive/renal/genitourinary	Renal/GU	Other disorders of urethra
N39.1	N39		Metabolic/endocrine/digestive/renal/genitourinary	Renal/GU	Persistent proteinuria, unspecified
N39.3	N39		Metabolic/endocrine/digestive/renal/genitourinary	Renal/GU	Stress incontinence
N39.4	N39		Metabolic/endocrine/digestive/renal/genitourinary	Renal/GU	Other specified urinary incontinence
N40	N40		Metabolic/endocrine/digestive/renal/genitourinary	Renal/GU	Hyperplasia of prostate
N41	N41		Metabolic/endocrine/digestive/renal/genitourinary	Renal/GU	Inflammatory diseases of prostate
N42	N42		Metabolic/endocrine/digestive/renal/genitourinary	Renal/GU	Other disorders of prostate
N70	N70		Metabolic/endocrine/digestive/renal/genitourinary	Renal/GU	Salpingitis and oophoritis
N71	N71		Metabolic/endocrine/digestive/renal/genitourinary	Renal/GU	Inflammatory disease of uterus, except cervix
N72	N72		Metabolic/endocrine/digestive/renal/genitourinary	Renal/GU	Inflammatory disease of cervix uteri
N73	N73		Metabolic/endocrine/digestive/renal/genitourinary	Renal/GU	Other female pelvic inflammatory diseases
N74	N74		Metabolic/endocrine/digestive/renal/genitourinary	Renal/GU	Female pelvic inflammatory disorders in diseases classified elsewhere
N80	N80		Metabolic/endocrine/digestive/renal/genitourinary	Renal/GU	Endometriosis
N81	N81		Metabolic/endocrine/digestive/renal/genitourinary	Renal/GU	Female genital prolapse
N82	N82		Metabolic/endocrine/digestive/renal/genitourinary	Renal/GU	Fistulae involving female genital tract
N85	N85		Metabolic/endocrine/digestive/renal/genitourinary	Renal/GU	Other noninflammatory disorders of uterus, except cervix
N86	N86	LOS3	Metabolic/endocrine/digestive/renal/genitourinary	Renal/GU	Erosion and ectropion of cervix uteri
N87	N87		Metabolic/endocrine/digestive/renal/genitourinary	Renal/GU	Dysplasia of cervix uteri
N88	N88		Metabolic/endocrine/digestive/renal/genitourinary	Renal/GU	Other noninflammatory disorders of cervix uteri
P96.0	P96		Metabolic/endocrine/digestive/renal/genitourinary	Renal/GU	Congenital renal failure
T82.4	T82		Metabolic/endocrine/digestive/renal/genitourinary	Renal/GU	Mechanical complication of vascular dialysis catheter
T83.1	T83		Metabolic/endocrine/digestive/renal/genitourinary	Renal/GU	Mechanical complication of other urinary devices and implants
T83.2	T83		Metabolic/endocrine/digestive/renal/genitourinary	Renal/GU	Mechanical complication of graft of urinary organ
T83.4	T83		Metabolic/endocrine/digestive/renal/genitourinary	Renal/GU	Mechanical complication of other prosthetic devices, implants and grafts in genital tract
T83.5	T83		Metabolic/endocrine/digestive/renal/genitourinary	Renal/GU	Infection and inflammatory reaction due to prosthetic device, implant and graft in urinary system
T83.6	T83		Metabolic/endocrine/digestive/renal/genitourinary	Renal/GU	Infection and inflammatory reaction due to prosthetic device, implant and graft in genital tract
T83.8	T83		Metabolic/endocrine/digestive/renal/genitourinary	Renal/GU	Other complications of genitourinary prosthetic devices, implants and grafts
T83.9	T83		Metabolic/endocrine/digestive/renal/genitourinary	Renal/GU	Unspecified complication of genitourinary prosthetic device, implant and graft
T85.5	T85		Metabolic/endocrine/digestive/renal/genitourinary	Renal/GU	Mechanical complication of gastrointestinal prosthetic devices, implants and grafts
T86.1	T86		Metabolic/endocrine/digestive/renal/genitourinary	Renal/GU	Kidney transplant failure and rejection
Y60.2	Y60		Metabolic/endocrine/digestive/renal/genitourinary	Renal/GU	During kidney dialysis or other perfusion
Y61.2	Y61		Metabolic/endocrine/digestive/renal/genitourinary	Renal/GU	During kidney dialysis or other perfusion
Y62.2	Y62		Metabolic/endocrine/digestive/renal/genitourinary	Renal/GU	During kidney dialysis or other perfusion
Y84.1	Y84		Metabolic/endocrine/digestive/renal/genitourinary	Renal/GU	Kidney dialysis
Z49	Z49		Metabolic/endocrine/digestive/renal/genitourinary	Renal/GU	Care involving dialysis
Z93.6	Z93		Metabolic/endocrine/digestive/renal/genitourinary	Renal/GU	Other artificial openings of urinary tract status
Z94.0	Z94		Metabolic/endocrine/digestive/renal/genitourinary	Renal/GU	Kidney transplant status
Z99.2	Z99		Metabolic/endocrine/digestive/renal/genitourinary	Renal/GU	Dependence on renal dialysis
Q38.0	Q38		Metabolic/endocrine/digestive/renal/genitourinary	Congenital anomalies of the digestive/renal/GU system	Congenital malformations of lips, not elsewhere classified
Q38.3	Q38		Metabolic/endocrine/digestive/renal/genitourinary	Congenital anomalies of the digestive/renal/GU system	Other congenital malformations of tongue
Q38.4	Q38		Metabolic/endocrine/digestive/renal/genitourinary	Congenital anomalies of the digestive/renal/GU system	Congenital malformations of salivary glands and ducts
Q38.6	Q38		Metabolic/endocrine/digestive/renal/genitourinary	Congenital anomalies of the digestive/renal/GU system	Other congenital malformations of mouth
Q38.7	Q38		Metabolic/endocrine/digestive/renal/genitourinary	Congenital anomalies of the digestive/renal/GU system	Pharyngeal pouch
Q38.8	Q38		Metabolic/endocrine/digestive/renal/genitourinary	Congenital anomalies of the digestive/renal/GU system	Other congenital malformations of pharynx
Q39	Q39		Metabolic/endocrine/digestive/renal/genitourinary	Congenital anomalies of the digestive/renal/GU system	Congenital malformations of oesophagus
Q40.2	Q40		Metabolic/endocrine/digestive/renal/genitourinary	Congenital anomalies of the digestive/renal/GU system	Other specified congenital malformations of stomach
Q40.3	Q40		Metabolic/endocrine/digestive/renal/genitourinary	Congenital anomalies of the digestive/renal/GU system	Congenital malformation of stomach, unspecified
Q40.8	Q40		Metabolic/endocrine/digestive/renal/genitourinary	Congenital anomalies of the digestive/renal/GU system	Other specified congenital malformations of upper alimentary tract
Q40.9	Q40		Metabolic/endocrine/digestive/renal/genitourinary	Congenital anomalies of the digestive/renal/GU system	Congenital malformation of upper alimentary tract, unspecified
Q41	Q41		Metabolic/endocrine/digestive/renal/genitourinary	Congenital anomalies of the digestive/renal/GU system	Congenital absence, atresia and stenosis of small intestine
Q42	Q42		Metabolic/endocrine/digestive/renal/genitourinary	Congenital anomalies of the digestive/renal/GU system	Congenital absence, atresia and stenosis of large intestine
Q43.1	Q43		Metabolic/endocrine/digestive/renal/genitourinary	Congenital anomalies of the digestive/renal/GU system	Hirschsprung disease
Q43.3	Q43		Metabolic/endocrine/digestive/renal/genitourinary	Congenital anomalies of the digestive/renal/GU system	Congenital malformations of intestinal fixation
Q43.4	Q43		Metabolic/endocrine/digestive/renal/genitourinary	Congenital anomalies of the digestive/renal/GU system	Duplication of intestine
Q43.5	Q43		Metabolic/endocrine/digestive/renal/genitourinary	Congenital anomalies of the digestive/renal/GU system	Ectopic anus
Q43.6	Q43		Metabolic/endocrine/digestive/renal/genitourinary	Congenital anomalies of the digestive/renal/GU system	Congenital fistula of rectum and anus
Q43.7	Q43		Metabolic/endocrine/digestive/renal/genitourinary	Congenital anomalies of the digestive/renal/GU system	Persistent cloaca
Q43.9	Q43		Metabolic/endocrine/digestive/renal/genitourinary	Congenital anomalies of the digestive/renal/GU system	Congenital malformation of intestine, unspecified
Q44	Q44		Metabolic/endocrine/digestive/renal/genitourinary	Congenital anomalies of the digestive/renal/GU system	Congenital malformations of gallbladder, bile ducts and liver
Q45	Q45		Metabolic/endocrine/digestive/renal/genitourinary	Congenital anomalies of the digestive/renal/GU system	Other congenital malformations of digestive system
Q50.0	Q50		Metabolic/endocrine/digestive/renal/genitourinary	Congenital anomalies of the digestive/renal/GU system	Congenital absence of ovary
Q51	Q51		Metabolic/endocrine/digestive/renal/genitourinary	Congenital anomalies of the digestive/renal/GU system	Congenital malformations of uterus and cervix
Q52.0	Q52		Metabolic/endocrine/digestive/renal/genitourinary	Congenital anomalies of the digestive/renal/GU system	Congenital absence of vagina
Q52.1	Q52		Metabolic/endocrine/digestive/renal/genitourinary	Congenital anomalies of the digestive/renal/GU system	Doubling of vagina
Q52.2	Q52		Metabolic/endocrine/digestive/renal/genitourinary	Congenital anomalies of the digestive/renal/GU system	Congenital rectovaginal fistula
Q52.4	Q52		Metabolic/endocrine/digestive/renal/genitourinary	Congenital anomalies of the digestive/renal/GU system	Other congenital malformations of vagina
Q54.0	Q54		Metabolic/endocrine/digestive/renal/genitourinary	Congenital anomalies of the digestive/renal/GU system	Hypospadias, balanic
Q54.1	Q54		Metabolic/endocrine/digestive/renal/genitourinary	Congenital anomalies of the digestive/renal/GU system	Hypospadias, penile
Q54.2	Q54		Metabolic/endocrine/digestive/renal/genitourinary	Congenital anomalies of the digestive/renal/GU system	Hypospadias, penoscrotal
Q54.3	Q54		Metabolic/endocrine/digestive/renal/genitourinary	Congenital anomalies of the digestive/renal/GU system	Hypospadias, perineal
Q54.8	Q54		Metabolic/endocrine/digestive/renal/genitourinary	Congenital anomalies of the digestive/renal/GU system	Other hypospadias
Q54.9	Q54		Metabolic/endocrine/digestive/renal/genitourinary	Congenital anomalies of the digestive/renal/GU system	Hypospadias, unspecified
Q55.0	Q55		Metabolic/endocrine/digestive/renal/genitourinary	Congenital anomalies of the digestive/renal/GU system	Absence and aplasia of testis
Q55.5	Q55		Metabolic/endocrine/digestive/renal/genitourinary	Congenital anomalies of the digestive/renal/GU system	Congenital absence and aplasia of penis
Q56	Q56		Metabolic/endocrine/digestive/renal/genitourinary	Congenital anomalies of the digestive/renal/GU system	Indeterminate sex and pseudohermaphroditism
Q60.1	Q60		Metabolic/endocrine/digestive/renal/genitourinary	Congenital anomalies of the digestive/renal/GU system	Renal agenesis, bilateral
Q60.2	Q60		Metabolic/endocrine/digestive/renal/genitourinary	Congenital anomalies of the digestive/renal/GU system	Renal agenesis, unspecified
Q60.4	Q60		Metabolic/endocrine/digestive/renal/genitourinary	Congenital anomalies of the digestive/renal/GU system	Renal hypoplasia, bilateral
Q60.5	Q60		Metabolic/endocrine/digestive/renal/genitourinary	Congenital anomalies of the digestive/renal/GU system	Renal hypoplasia, unspecified
Q60.6	Q60		Metabolic/endocrine/digestive/renal/genitourinary	Congenital anomalies of the digestive/renal/GU system	Potter syndrome
Q61	Q61		Metabolic/endocrine/digestive/renal/genitourinary	Congenital anomalies of the digestive/renal/GU system	Cystic kidney disease
Q62.0	Q62		Metabolic/endocrine/digestive/renal/genitourinary	Congenital anomalies of the digestive/renal/GU system	Congenital hydronephrosis
Q62.1	Q62		Metabolic/endocrine/digestive/renal/genitourinary	Congenital anomalies of the digestive/renal/GU system	Atresia and stenosis of ureter
Q62.2	Q62		Metabolic/endocrine/digestive/renal/genitourinary	Congenital anomalies of the digestive/renal/GU system	Congenital megaloureter
Q62.3	Q62		Metabolic/endocrine/digestive/renal/genitourinary	Congenital anomalies of the digestive/renal/GU system	Other obstructive defects of renal pelvis and ureter
Q62.4	Q62		Metabolic/endocrine/digestive/renal/genitourinary	Congenital anomalies of the digestive/renal/GU system	Agenesis of ureter
Q62.5	Q62		Metabolic/endocrine/digestive/renal/genitourinary	Congenital anomalies of the digestive/renal/GU system	Duplication of ureter
Q62.6	Q62		Metabolic/endocrine/digestive/renal/genitourinary	Congenital anomalies of the digestive/renal/GU system	Malposition of ureter
Q62.8	Q62		Metabolic/endocrine/digestive/renal/genitourinary	Congenital anomalies of the digestive/renal/GU system	Other congenital malformations of ureter
Q63.0	Q63		Metabolic/endocrine/digestive/renal/genitourinary	Congenital anomalies of the digestive/renal/GU system	Accessory kidney
Q63.1	Q63		Metabolic/endocrine/digestive/renal/genitourinary	Congenital anomalies of the digestive/renal/GU system	Lobulated, fused and horseshoe kidney
Q63.2	Q63		Metabolic/endocrine/digestive/renal/genitourinary	Congenital anomalies of the digestive/renal/GU system	Ectopic kidney
Q63.8	Q63		Metabolic/endocrine/digestive/renal/genitourinary	Congenital anomalies of the digestive/renal/GU system	Other specified congenital malformations of kidney
Q63.9	Q63		Metabolic/endocrine/digestive/renal/genitourinary	Congenital anomalies of the digestive/renal/GU system	Congenital malformation of kidney, unspecified
Q64	Q64		Metabolic/endocrine/digestive/renal/genitourinary	Congenital anomalies of the digestive/renal/GU system	Other congenital malformations of urinary system
Q79.2	Q79		Metabolic/endocrine/digestive/renal/genitourinary	Congenital anomalies of the digestive/renal/GU system	Exomphalos
Q79.3	Q79		Metabolic/endocrine/digestive/renal/genitourinary	Congenital anomalies of the digestive/renal/GU system	Gastroschisis
Q79.4	Q79		Metabolic/endocrine/digestive/renal/genitourinary	Congenital anomalies of the digestive/renal/GU system	Prune belly syndrome
Q79.5	Q79		Metabolic/endocrine/digestive/renal/genitourinary	Congenital anomalies of the digestive/renal/GU system	Other congenital malformations of abdominal wall
Q87.8	Q87		Metabolic/endocrine/digestive/renal/genitourinary	Congenital anomalies of the digestive/renal/GU system	Other specified congenital malformation syndromes, not elsewhere classified
Q89.1	Q89		Metabolic/endocrine/digestive/renal/genitourinary	Congenital anomalies of the digestive/renal/GU system	Congenital malformations of adrenal gland
Q89.2	Q89		Metabolic/endocrine/digestive/renal/genitourinary	Congenital anomalies of the digestive/renal/GU system	Congenital malformations of other endocrine glands
S36	S36	LOS3	Metabolic/endocrine/digestive/renal/genitourinary	Injuries	Injury of intra-abdominal organs
S37	S37	LOS3	Metabolic/endocrine/digestive/renal/genitourinary	Injuries	Injury of urinary and pelvic organs
S38	S38	LOS3	Metabolic/endocrine/digestive/renal/genitourinary	Injuries	Crushing injury and traumatic amputation of part of abdomen, lower back and pelvis
S39.6	S39	LOS3	Metabolic/endocrine/digestive/renal/genitourinary	Injuries	Injury of intra-abdominal organ(s) with pelvic organ(s)
S39.7	S39	LOS3	Metabolic/endocrine/digestive/renal/genitourinary	Injuries	Other multiple injuries of abdomen, lower back and pelvis
T06.5	T06	LOS3	Metabolic/endocrine/digestive/renal/genitourinary	Injuries	Injuries of intrathoracic organs with intra-abdominal and pelvic organs
T28	T28	LOS3	Metabolic/endocrine/digestive/renal/genitourinary	Injuries	Burn and corrosion of other internal organs
T91.5	T91	LOS3	Metabolic/endocrine/digestive/renal/genitourinary	Injuries	Sequelae of injury of intra-abdominal and pelvic organs
E66	E66		Metabolic/endocrine/digestive/renal/genitourinary	Other/unspecific [metabolic etc]	Obesity
G63.3	G63		Metabolic/endocrine/digestive/renal/genitourinary	Other/unspecific [metabolic etc]	Polyneuropathy in other endocrine and metabolic diseases
G99.0	G99		Metabolic/endocrine/digestive/renal/genitourinary	Other/unspecific [metabolic etc]	Autonomic neuropathy in endocrine and metabolic diseases
M14.5	M14		Metabolic/endocrine/digestive/renal/genitourinary	Other/unspecific [metabolic etc]	Arthropathies in other endocrine, nutritional and metabolic disorders
N92	N92	LOS3	Metabolic/endocrine/digestive/renal/genitourinary	Other/unspecific [metabolic etc]	Excessive, frequent and irregular menstruation
Z86.3	Z86		Metabolic/endocrine/digestive/renal/genitourinary	Other/unspecific [metabolic etc]	Personal history of endocrine, nutritional and metabolic diseases
Z93.8	Z93		Metabolic/endocrine/digestive/renal/genitourinary	Other/unspecific [metabolic etc]	Other artificial opening status
G55.1	G55		Musculoskeletal/skin	Musculoskeletal/connective tissue	Nerve root and plexus compressions in intervertebral disc disorders
G55.2	G55		Musculoskeletal/skin	Musculoskeletal/connective tissue	Nerve root and plexus compressions in spondylosis
G55.3	G55		Musculoskeletal/skin	Musculoskeletal/connective tissue	Nerve root and plexus compressions in other dorsopathies
G63.5	G63		Musculoskeletal/skin	Musculoskeletal/connective tissue	Polyneuropathy in systemic connective tissue disorders
G63.6	G63		Musculoskeletal/skin	Musculoskeletal/connective tissue	Polyneuropathy in other musculoskeletal disorders
G73.7	G73		Musculoskeletal/skin	Musculoskeletal/connective tissue	Myopathy in other diseases classified elsewhere
J99.0	J99		Musculoskeletal/skin	Musculoskeletal/connective tissue	Rheumatoid lung disease
J99.1	J99		Musculoskeletal/skin	Musculoskeletal/connective tissue	Respiratory disorders in other diffuse connective tissue disorders
L62.0	L62		Musculoskeletal/skin	Musculoskeletal/connective tissue	Clubbed nail pachydermoperiostosis
M05	M05		Musculoskeletal/skin	Musculoskeletal/connective tissue	Seropositive rheumatoid arthritis
M06	M06		Musculoskeletal/skin	Musculoskeletal/connective tissue	Other rheumatoid arthritis
M07.0	M07		Musculoskeletal/skin	Musculoskeletal/connective tissue	Distal interphalangeal psoriatic arthropathy
M07.1	M07		Musculoskeletal/skin	Musculoskeletal/connective tissue	Arthritis mutilans
M07.2	M07		Musculoskeletal/skin	Musculoskeletal/connective tissue	Psoriatic spondylitis
M07.3	M07		Musculoskeletal/skin	Musculoskeletal/connective tissue	Other psoriatic arthropathies
M07.6	M07		Musculoskeletal/skin	Musculoskeletal/connective tissue	Other enteropathic arthropathies
M08	M08		Musculoskeletal/skin	Musculoskeletal/connective tissue	Juvenile arthritis
M09.8	M09		Musculoskeletal/skin	Musculoskeletal/connective tissue	Juvenile arthritis in other diseases classified elsewhere
M10	M10		Musculoskeletal/skin	Musculoskeletal/connective tissue	Gout
M11	M11		Musculoskeletal/skin	Musculoskeletal/connective tissue	Other crystal arthropathies
M12	M12		Musculoskeletal/skin	Musculoskeletal/connective tissue	Other specific arthropathies
M13	M13		Musculoskeletal/skin	Musculoskeletal/connective tissue	Other arthritis
M14.0	M14		Musculoskeletal/skin	Musculoskeletal/connective tissue	Gouty arthropathy due to enzyme defects and other inherited disorders
M14.6	M14		Musculoskeletal/skin	Musculoskeletal/connective tissue	Neuropathic arthropathy
M14.8	M14		Musculoskeletal/skin	Musculoskeletal/connective tissue	Arthropathies in other specified diseases classified elsewhere
M30	M30		Musculoskeletal/skin	Musculoskeletal/connective tissue	Polyarteritis nodosa and related conditions
M31	M31		Musculoskeletal/skin	Musculoskeletal/connective tissue	Other necrotizing vasculopathies
M32	M32		Musculoskeletal/skin	Musculoskeletal/connective tissue	Systemic lupus erythematosus
M33	M33		Musculoskeletal/skin	Musculoskeletal/connective tissue	Dermatopolymyositis
M34	M34		Musculoskeletal/skin	Musculoskeletal/connective tissue	Systemic sclerosis
M35	M35		Musculoskeletal/skin	Musculoskeletal/connective tissue	Other systemic involvement of connective tissue
M40	M40		Musculoskeletal/skin	Musculoskeletal/connective tissue	Kyphosis and lordosis
M41	M41		Musculoskeletal/skin	Musculoskeletal/connective tissue	Scoliosis
M42	M42		Musculoskeletal/skin	Musculoskeletal/connective tissue	Spinal osteochondrosis
M43	M43		Musculoskeletal/skin	Musculoskeletal/connective tissue	Other deforming dorsopathies
M45	M45		Musculoskeletal/skin	Musculoskeletal/connective tissue	Ankylosing spondylitis
M46	M46		Musculoskeletal/skin	Musculoskeletal/connective tissue	Other inflammatory spondylopathies
M47	M47		Musculoskeletal/skin	Musculoskeletal/connective tissue	Spondylosis
M48	M48		Musculoskeletal/skin	Musculoskeletal/connective tissue	Other spondylopathies
M50	M50		Musculoskeletal/skin	Musculoskeletal/connective tissue	Cervical disc disorders
M51	M51		Musculoskeletal/skin	Musculoskeletal/connective tissue	Other intervertebral disc disorders
M53	M53		Musculoskeletal/skin	Musculoskeletal/connective tissue	Other dorsopathies, not elsewhere classified
M54	M54		Musculoskeletal/skin	Musculoskeletal/connective tissue	Dorsalgia
M60	M60		Musculoskeletal/skin	Musculoskeletal/connective tissue	Myositis
M61	M61		Musculoskeletal/skin	Musculoskeletal/connective tissue	Calcification and ossification of muscle
M62	M62		Musculoskeletal/skin	Musculoskeletal/connective tissue	Other disorders of muscle
M63.8	M63		Musculoskeletal/skin	Musculoskeletal/connective tissue	Other disorders of muscle in diseases classified elsewhere
M80.1	M80		Musculoskeletal/skin	Musculoskeletal/connective tissue	Postoophorectomy osteoporosis with pathological fracture
M80.2	M80		Musculoskeletal/skin	Musculoskeletal/connective tissue	Osteoporosis of disuse with pathological fracture
M80.3	M80		Musculoskeletal/skin	Musculoskeletal/connective tissue	Postsurgical malabsorption osteoporosis with pathological fracture
M80.4	M80		Musculoskeletal/skin	Musculoskeletal/connective tissue	Drug-induced osteoporosis with pathological fracture
M80.5	M80		Musculoskeletal/skin	Musculoskeletal/connective tissue	Idiopathic osteoporosis with pathological fracture
M80.8	M80		Musculoskeletal/skin	Musculoskeletal/connective tissue	Other osteoporosis with pathological fracture
M80.9	M80		Musculoskeletal/skin	Musculoskeletal/connective tissue	Unspecified osteoporosis with pathological fracture
M81.1	M81		Musculoskeletal/skin	Musculoskeletal/connective tissue	Postoophorectomy osteoporosis
M81.2	M81		Musculoskeletal/skin	Musculoskeletal/connective tissue	Osteoporosis of disuse
M81.3	M81		Musculoskeletal/skin	Musculoskeletal/connective tissue	Postsurgical malabsorption osteoporosis
M81.4	M81		Musculoskeletal/skin	Musculoskeletal/connective tissue	Drug-induced osteoporosis
M81.5	M81		Musculoskeletal/skin	Musculoskeletal/connective tissue	Idiopathic osteoporosis
M81.6	M81		Musculoskeletal/skin	Musculoskeletal/connective tissue	Localized osteoporosis [Lequesne]
M81.8	M81		Musculoskeletal/skin	Musculoskeletal/connective tissue	Other osteoporosis
M81.9	M81		Musculoskeletal/skin	Musculoskeletal/connective tissue	Osteoporosis, unspecified
M82.1	M82		Musculoskeletal/skin	Musculoskeletal/connective tissue	Osteoporosis in endocrine disorders
M82.8	M82		Musculoskeletal/skin	Musculoskeletal/connective tissue	Osteoporosis in other diseases classified elsewhere
M84.0	M84		Musculoskeletal/skin	Musculoskeletal/connective tissue	Malunion of fracture
M84.1	M84		Musculoskeletal/skin	Musculoskeletal/connective tissue	Nonunion of fracture [pseudarthrosis]
M84.2	M84		Musculoskeletal/skin	Musculoskeletal/connective tissue	Delayed union of fracture
M84.8	M84		Musculoskeletal/skin	Musculoskeletal/connective tissue	Other disorders of continuity of bone
M84.9	M84		Musculoskeletal/skin	Musculoskeletal/connective tissue	Disorder of continuity of bone, unspecified
M85	M85		Musculoskeletal/skin	Musculoskeletal/connective tissue	Other disorders of bone density and structure
M86.3	M86		Musculoskeletal/skin	Musculoskeletal/connective tissue	Chronic multifocal osteomyelitis
M86.4	M86		Musculoskeletal/skin	Musculoskeletal/connective tissue	Chronic osteomyelitis with draining sinus
M86.5	M86		Musculoskeletal/skin	Musculoskeletal/connective tissue	Other chronic haematogenous osteomyelitis
M86.6	M86		Musculoskeletal/skin	Musculoskeletal/connective tissue	Other chronic osteomyelitis
M89	M89		Musculoskeletal/skin	Musculoskeletal/connective tissue	Other disorders of bone
M90.0	M90		Musculoskeletal/skin	Musculoskeletal/connective tissue	Tuberculosis of bone
M91	M91		Musculoskeletal/skin	Musculoskeletal/connective tissue	Juvenile osteochondrosis of hip and pelvis
M92	M92		Musculoskeletal/skin	Musculoskeletal/connective tissue	Other juvenile osteochondrosis
M93	M93		Musculoskeletal/skin	Musculoskeletal/connective tissue	Other osteochondropathies
M94	M94		Musculoskeletal/skin	Musculoskeletal/connective tissue	Other disorders of cartilage
N08.5	N08		Musculoskeletal/skin	Musculoskeletal/connective tissue	Glomerular disorders in systemic connective tissue disorders
Y45.4	Y45		Musculoskeletal/skin	Musculoskeletal/connective tissue	Antirheumatics
S13	S13	LOS3	Musculoskeletal/skin	Skeletal injuries/amputations	Dislocation, sprain and strain of joints and ligaments at neck level
S22.0	S22	LOS3	Musculoskeletal/skin	Skeletal injuries/amputations	Fracture of thoracic vertebra
S22.1	S22	LOS3	Musculoskeletal/skin	Skeletal injuries/amputations	Multiple fractures of thoracic spine
S22.2	S22	LOS3	Musculoskeletal/skin	Skeletal injuries/amputations	Fracture of sternum
S22.5	S22	LOS3	Musculoskeletal/skin	Skeletal injuries/amputations	Flail chest
S23	S23	LOS3	Musculoskeletal/skin	Skeletal injuries/amputations	Dislocation, sprain and strain of joints and ligaments of thorax
S32	S32	LOS3	Musculoskeletal/skin	Skeletal injuries/amputations	Fracture of lumbar spine and pelvis
S33	S33	LOS3	Musculoskeletal/skin	Skeletal injuries/amputations	Dislocation, sprain and strain of joints and ligaments of lumbar spine and pelvis
S68.3	S68	LOS3	Musculoskeletal/skin	Skeletal injuries/amputations	Combined traumatic amputation of (part of) finger(s) with other parts of wrist and hand
S68.4	S68	LOS3	Musculoskeletal/skin	Skeletal injuries/amputations	Traumatic amputation of hand at wrist level
S68.8	S68	LOS3	Musculoskeletal/skin	Skeletal injuries/amputations	Traumatic amputation of other parts of wrist and hand
S77	S77	LOS3	Musculoskeletal/skin	Skeletal injuries/amputations	Crushing injury of hip and thigh
S78	S78	LOS3	Musculoskeletal/skin	Skeletal injuries/amputations	Traumatic amputation of hip and thigh
S87	S87	LOS3	Musculoskeletal/skin	Skeletal injuries/amputations	Crushing injury of lower leg
S88	S88	LOS3	Musculoskeletal/skin	Skeletal injuries/amputations	Traumatic amputation of lower leg
S97	S97	LOS3	Musculoskeletal/skin	Skeletal injuries/amputations	Crushing injury of ankle and foot
S98.0	S98	LOS3	Musculoskeletal/skin	Skeletal injuries/amputations	Traumatic amputation of foot at ankle level
S98.2	S98	LOS3	Musculoskeletal/skin	Skeletal injuries/amputations	Traumatic amputation of two or more toes
S98.3	S98	LOS3	Musculoskeletal/skin	Skeletal injuries/amputations	Traumatic amputation of other parts of foot
S98.4	S98	LOS3	Musculoskeletal/skin	Skeletal injuries/amputations	Traumatic amputation of foot, level unspecified
T02	T02	LOS3	Musculoskeletal/skin	Skeletal injuries/amputations	Fractures involving multiple body regions
T04	T04	LOS3	Musculoskeletal/skin	Skeletal injuries/amputations	Crushing injuries involving multiple body regions
T05	T05	LOS3	Musculoskeletal/skin	Skeletal injuries/amputations	Traumatic amputations involving multiple body regions
T20.3	T20	LOS3	Musculoskeletal/skin	Skeletal injuries/amputations	Burn of third degree of head and neck
T20.7	T20	LOS3	Musculoskeletal/skin	Skeletal injuries/amputations	Corrosion of third degree of head and neck
T21.3	T21	LOS3	Musculoskeletal/skin	Skeletal injuries/amputations	Burn of third degree of trunk
T21.7	T21	LOS3	Musculoskeletal/skin	Skeletal injuries/amputations	Corrosion of third degree of trunk
T22.3	T22	LOS3	Musculoskeletal/skin	Skeletal injuries/amputations	Burn of third degree of shoulder and upper limb, except wrist and hand
T22.7	T22	LOS3	Musculoskeletal/skin	Skeletal injuries/amputations	Corrosion of third degree of shoulder and upper limb, except wrist and hand
T23.2	T23	LOS3	Musculoskeletal/skin	Skeletal injuries/amputations	Burn of second degree of wrist and hand
T23.3	T23	LOS3	Musculoskeletal/skin	Skeletal injuries/amputations	Burn of third degree of wrist and hand
T23.6	T23	LOS3	Musculoskeletal/skin	Skeletal injuries/amputations	Corrosion of second degree of wrist and hand
T23.7	T23	LOS3	Musculoskeletal/skin	Skeletal injuries/amputations	Corrosion of third degree of wrist and hand
T24.3	T24	LOS3	Musculoskeletal/skin	Skeletal injuries/amputations	Burn of third degree of hip and lower limb, except ankle and foot
T24.7	T24	LOS3	Musculoskeletal/skin	Skeletal injuries/amputations	Corrosion of third degree of hip and lower limb, except ankle and foot
T25.2	T25	LOS3	Musculoskeletal/skin	Skeletal injuries/amputations	Burn of second degree of ankle and foot
T25.3	T25	LOS3	Musculoskeletal/skin	Skeletal injuries/amputations	Burn of third degree of ankle and foot
T25.6	T25	LOS3	Musculoskeletal/skin	Skeletal injuries/amputations	Corrosion of second degree of ankle and foot
T25.7	T25	LOS3	Musculoskeletal/skin	Skeletal injuries/amputations	Corrosion of third degree of ankle and foot
T29.3	T29	LOS3	Musculoskeletal/skin	Skeletal injuries/amputations	Burns of multiple regions, at least one burn of third degree mentioned
T29.7	T29	LOS3	Musculoskeletal/skin	Skeletal injuries/amputations	Corrosions of multiple regions, at least one corrosion of third degree mentioned
T30.3	T30	LOS3	Musculoskeletal/skin	Skeletal injuries/amputations	Burn of third degree, body region unspecified
T30.7	T30	LOS3	Musculoskeletal/skin	Skeletal injuries/amputations	Corrosion of third degree, body region unspecified
T31.2	T31	LOS3	Musculoskeletal/skin	Skeletal injuries/amputations	Burns involving 20-29% of body surface
T31.3	T31	LOS3	Musculoskeletal/skin	Skeletal injuries/amputations	Burns involving 30-39% of body surface
T31.4	T31	LOS3	Musculoskeletal/skin	Skeletal injuries/amputations	Burns involving 40-49% of body surface
T31.5	T31	LOS3	Musculoskeletal/skin	Skeletal injuries/amputations	Burns involving 50-59% of body surface
T31.6	T31	LOS3	Musculoskeletal/skin	Skeletal injuries/amputations	Burns involving 60-69% of body surface
T31.7	T31	LOS3	Musculoskeletal/skin	Skeletal injuries/amputations	Burns involving 70-79% of body surface
T31.8	T31	LOS3	Musculoskeletal/skin	Skeletal injuries/amputations	Burns involving 80-89% of body surface
T31.9	T31	LOS3	Musculoskeletal/skin	Skeletal injuries/amputations	Burns involving 90% or more of body surface
T32.2	T32	LOS3	Musculoskeletal/skin	Skeletal injuries/amputations	Corrosions involving 20-29% of body surface
T32.3	T32	LOS3	Musculoskeletal/skin	Skeletal injuries/amputations	Corrosions involving 30-39% of body surface
T32.4	T32	LOS3	Musculoskeletal/skin	Skeletal injuries/amputations	Corrosions involving 40-49% of body surface
T32.5	T32	LOS3	Musculoskeletal/skin	Skeletal injuries/amputations	Corrosions involving 50-59% of body surface
T32.6	T32	LOS3	Musculoskeletal/skin	Skeletal injuries/amputations	Corrosions involving 60-69% of body surface
T32.7	T32	LOS3	Musculoskeletal/skin	Skeletal injuries/amputations	Corrosions involving 70-79% of body surface
T32.8	T32	LOS3	Musculoskeletal/skin	Skeletal injuries/amputations	Corrosions involving 80-89% of body surface
T32.9	T32	LOS3	Musculoskeletal/skin	Skeletal injuries/amputations	Corrosions involving 90% or more of body surface
T87.3	T87		Musculoskeletal/skin	Skeletal injuries/amputations	Neuroma of amputation stump
T87.4	T87		Musculoskeletal/skin	Skeletal injuries/amputations	Infection of amputation stump
T87.5	T87		Musculoskeletal/skin	Skeletal injuries/amputations	Necrosis of amputation stump
T87.6	T87		Musculoskeletal/skin	Skeletal injuries/amputations	Other and unspecified complications of amputation stump
T91.2	T91	LOS3	Musculoskeletal/skin	Skeletal injuries/amputations	Sequelae of other fracture of thorax and pelvis
T91.8	T91	LOS3	Musculoskeletal/skin	Skeletal injuries/amputations	Sequelae of other specified injuries of neck and trunk
T92.6	T92	LOS3	Musculoskeletal/skin	Skeletal injuries/amputations	Sequelae of crushing injury and traumatic amputation of upper limb
T93.1	T93	LOS3	Musculoskeletal/skin	Skeletal injuries/amputations	Sequelae of fracture of femur
T93.4	T93	LOS3	Musculoskeletal/skin	Skeletal injuries/amputations	Sequelae of injury of nerve of lower limb
T93.6	T93	LOS3	Musculoskeletal/skin	Skeletal injuries/amputations	Sequelae of crushing injury and traumatic amputation of lower limb
T94.0	T94	LOS3	Musculoskeletal/skin	Skeletal injuries/amputations	Sequelae of injuries involving multiple body regions
T94.1	T94	LOS3	Musculoskeletal/skin	Skeletal injuries/amputations	Sequelae of injuries, not specified by body region
T95.0	T95	LOS3	Musculoskeletal/skin	Skeletal injuries/amputations	Sequelae of burn, corrosion and frostbite of head and neck
T95.1	T95	LOS3	Musculoskeletal/skin	Skeletal injuries/amputations	Sequelae of burn, corrosion and frostbite of trunk
T95.4	T95	LOS3	Musculoskeletal/skin	Skeletal injuries/amputations	Sequelae of burn and corrosion classifiable only according to extent of body surface involved
T95.8	T95	LOS3	Musculoskeletal/skin	Skeletal injuries/amputations	Sequelae of other specified burn, corrosion and frostbite
T95.9	T95	LOS3	Musculoskeletal/skin	Skeletal injuries/amputations	Sequelae of unspecified burn, corrosion and frostbite
Y83.5	Y83		Musculoskeletal/skin	Skeletal injuries/amputations	Amputation of limb(s)
Z89.1	Z89		Musculoskeletal/skin	Skeletal injuries/amputations	Acquired absence of hand and wrist
Z89.2	Z89		Musculoskeletal/skin	Skeletal injuries/amputations	Acquired absence of upper limb above wrist
Z89.5	Z89		Musculoskeletal/skin	Skeletal injuries/amputations	Acquired absence of leg at or below knee
Z89.6	Z89		Musculoskeletal/skin	Skeletal injuries/amputations	Acquired absence of leg above knee
Z89.7	Z89		Musculoskeletal/skin	Skeletal injuries/amputations	Acquired absence of both lower limbs [any level, except toes alone]
Z89.8	Z89		Musculoskeletal/skin	Skeletal injuries/amputations	Acquired absence of upper and lower limbs [any level]
Z97.1	Z97		Musculoskeletal/skin	Skeletal injuries/amputations	Presence of artificial limb (complete)(partial)
L10	L10		Musculoskeletal/skin	Chronic skin disorders	Pemphigus
L11.0	L11		Musculoskeletal/skin	Chronic skin disorders	Acquired keratosis follicularis
L11.8	L11		Musculoskeletal/skin	Chronic skin disorders	Other specified acantholytic disorders
L11.9	L11		Musculoskeletal/skin	Chronic skin disorders	Acantholytic disorder, unspecified
L12	L12		Musculoskeletal/skin	Chronic skin disorders	Pemphigoid
L13	L13		Musculoskeletal/skin	Chronic skin disorders	Other bullous disorders
L14	L14		Musculoskeletal/skin	Chronic skin disorders	Bullous disorders in diseases classified elsewhere
L28	L28		Musculoskeletal/skin	Chronic skin disorders	Lichen simplex chronicus and prurigo
L40	L40		Musculoskeletal/skin	Chronic skin disorders	Psoriasis
L41	L41		Musculoskeletal/skin	Chronic skin disorders	Parapsoriasis
L42	L42		Musculoskeletal/skin	Chronic skin disorders	Pityriasis rosea
L43	L43		Musculoskeletal/skin	Chronic skin disorders	Lichen planus
L44	L44		Musculoskeletal/skin	Chronic skin disorders	Other papulosquamous disorders
L45	L45		Musculoskeletal/skin	Chronic skin disorders	Papulosquamous disorders in diseases classified elsewhere
L57	L57		Musculoskeletal/skin	Chronic skin disorders	Skin changes due to chronic exposure to nonionizing radiation
L58.1	L58		Musculoskeletal/skin	Chronic skin disorders	Chronic radiodermatitis
L59	L59		Musculoskeletal/skin	Chronic skin disorders	Other disorders of skin and subcutaneous tissue related to radiation
L87	L87		Musculoskeletal/skin	Chronic skin disorders	Transepidermal elimination disorders
L88	L88		Musculoskeletal/skin	Chronic skin disorders	Pyoderma gangrenosum
L90	L90		Musculoskeletal/skin	Chronic skin disorders	Atrophic disorders of skin
L92	L92		Musculoskeletal/skin	Chronic skin disorders	Granulomatous disorders of skin and subcutaneous tissue
L95	L95		Musculoskeletal/skin	Chronic skin disorders	Vasculitis limited to skin, not elsewhere classified
L93	L93		Musculoskeletal/skin	Chronic skin disorders	Lupus erythematosus
L98.5	L98		Musculoskeletal/skin	Chronic skin disorders	Mucinosis of skin
M09.0	M09		Musculoskeletal/skin	Chronic skin disorders	Juvenile arthritis in psoriasis
Q80	Q80		Musculoskeletal/skin	Chronic skin disorders	Congenital ichthyosis
Q81	Q81		Musculoskeletal/skin	Chronic skin disorders	Epidermolysis bullosa
Q87.0	Q87		Musculoskeletal/skin	Chronic skin disorders	Congenital malformation syndromes predominantly affecting facial appearance
Q87.1	Q87		Musculoskeletal/skin	Chronic skin disorders	Congenital malformation syndromes predominantly associated with short stature
Q87.2	Q87		Musculoskeletal/skin	Chronic skin disorders	Congenital malformation syndromes predominantly involving limbs
Q87.3	Q87		Musculoskeletal/skin	Chronic skin disorders	Congenital malformation syndromes involving early overgrowth
Q87.4	Q87		Musculoskeletal/skin	Chronic skin disorders	Marfan syndrome
Q87.5	Q87		Musculoskeletal/skin	Chronic skin disorders	Other congenital malformation syndromes with other skeletal changes
Q89.4	Q89		Musculoskeletal/skin	Chronic skin disorders	Conjoined twins
Q18.8	Q18		Musculoskeletal/skin	Congenital anomalies	Other specified congenital malformations of face and neck
Q65.0	Q65		Musculoskeletal/skin	Congenital anomalies	Congenital dislocation of hip, unilateral
Q65.1	Q65		Musculoskeletal/skin	Congenital anomalies	Congenital dislocation of hip, bilateral
Q65.2	Q65		Musculoskeletal/skin	Congenital anomalies	Congenital dislocation of hip, unspecified
Q65.8	Q65		Musculoskeletal/skin	Congenital anomalies	Other congenital deformities of hip
Q65.9	Q65		Musculoskeletal/skin	Congenital anomalies	Congenital deformity of hip, unspecified
Q67.5	Q67		Musculoskeletal/skin	Congenital anomalies	Congenital deformity of spine
Q68.2	Q68		Musculoskeletal/skin	Congenital anomalies	Congenital deformity of knee
Q68.3	Q68	LOS3	Musculoskeletal/skin	Congenital anomalies	Congenital bowing of femur
Q68.4	Q68	LOS3	Musculoskeletal/skin	Congenital anomalies	Congenital bowing of tibia and fibula
Q68.5	Q68	LOS3	Musculoskeletal/skin	Congenital anomalies	Congenital bowing of long bones of leg, unspecified
Q71	Q71		Musculoskeletal/skin	Congenital anomalies	Reduction defects of upper limb
Q72	Q72		Musculoskeletal/skin	Congenital anomalies	Reduction defects of lower limb
Q73	Q73		Musculoskeletal/skin	Congenital anomalies	Reduction defects of unspecified limb
Q74	Q74		Musculoskeletal/skin	Congenital anomalies	Other congenital malformations of limb(s)
Q75.3	Q75		Musculoskeletal/skin	Congenital anomalies	Macrocephaly
Q75.4	Q75		Musculoskeletal/skin	Congenital anomalies	Mandibulofacial dysostosis
Q75.5	Q75		Musculoskeletal/skin	Congenital anomalies	Oculomandibular dysostosis
Q75.8	Q75		Musculoskeletal/skin	Congenital anomalies	Other specified congenital malformations of skull and face bones
Q75.9	Q75		Musculoskeletal/skin	Congenital anomalies	Congenital malformation of skull and face bones, unspecified
Q76.1	Q76		Musculoskeletal/skin	Congenital anomalies	Klippel-Feil syndrome
Q76.2	Q76		Musculoskeletal/skin	Congenital anomalies	Congenital spondylolisthesis
Q76.3	Q76		Musculoskeletal/skin	Congenital anomalies	Congenital scoliosis due to congenital bony malformation
Q76.4	Q76		Musculoskeletal/skin	Congenital anomalies	Other congenital malformations of spine, not associated with scoliosis
Q77	Q77		Musculoskeletal/skin	Congenital anomalies	Osteochondrodysplasia with defects of growth of tubular bones and spine
Q78	Q78		Musculoskeletal/skin	Congenital anomalies	Other osteochondrodysplasias
Q79.6	Q79		Musculoskeletal/skin	Congenital anomalies	Ehlers-Danlos syndrome
Q79.8	Q79		Musculoskeletal/skin	Congenital anomalies	Other congenital malformations of musculoskeletal system
Q82.0	Q82		Musculoskeletal/skin	Congenital anomalies	Hereditary lymphoedema
Q82.1	Q82		Musculoskeletal/skin	Congenital anomalies	Xeroderma pigmentosum
Q82.2	Q82		Musculoskeletal/skin	Congenital anomalies	Mastocytosis
Q82.3	Q82		Musculoskeletal/skin	Congenital anomalies	Incontinentia pigmenti
Q82.4	Q82		Musculoskeletal/skin	Congenital anomalies	Ectodermal dysplasia (anhidrotic)
Q82.9	Q82		Musculoskeletal/skin	Congenital anomalies	Congenital malformation of skin, unspecified
Q86.2	Q86		Musculoskeletal/skin	Congenital anomalies	Dysmorphism due to warfarin
Q89.7	Q89		Musculoskeletal/skin	Congenital anomalies	Multiple congenital malformations, not elsewhere classified
Q89.8	Q89		Musculoskeletal/skin	Congenital anomalies	Other specified congenital malformations
Q89.9	Q89		Musculoskeletal/skin	Congenital anomalies	Congenital malformation, unspecified
F80.3	F80		Neurological	Epilepsy	Acquired aphasia with epilepsy [Landau-Kleffner]
G40.0	G40		Neurological	Epilepsy	Localization-related (focal)(partial) idiopathic epilepsy and epileptic syndromes with seizures of localized onset
G40.1	G40		Neurological	Epilepsy	Localization-related (focal)(partial) symptomatic epilepsy and epileptic syndromes with simple partial seizures
G40.2	G40		Neurological	Epilepsy	Localization-related (focal)(partial) symptomatic epilepsy and epileptic syndromes with complex partial seizures
G40.3	G40		Neurological	Epilepsy	Generalized idiopathic epilepsy and epileptic syndromes
G40.4	G40		Neurological	Epilepsy	Other generalized epilepsy and epileptic syndromes
G40.6	G40		Neurological	Epilepsy	Grand mal seizures, unspecified (with or without petit mal)
G40.7	G40		Neurological	Epilepsy	Petit mal, unspecified, without grand mal seizures
G40.8	G40		Neurological	Epilepsy	Other epilepsy
G40.9	G40		Neurological	Epilepsy	Epilepsy, unspecified
G41	G41		Neurological	Epilepsy	Status epilepticus
R56.8	R56		Neurological	Epilepsy	Other and unspecified convulsions
Y46.0	Y46		Neurological	Epilepsy	Succinimides
Y46.1	Y46		Neurological	Epilepsy	Oxazolidinediones
Y46.2	Y46		Neurological	Epilepsy	Hydantoin derivatives
Y46.3	Y46		Neurological	Epilepsy	Deoxybarbiturates
Y46.4	Y46		Neurological	Epilepsy	Iminostilbenes
Y46.5	Y46		Neurological	Epilepsy	Valproic acid
Y46.6	Y46		Neurological	Epilepsy	Other and unspecified antiepileptics
G80	G80		Neurological	Cerebral palsy	Cerebral palsy
G81	G81		Neurological	Cerebral palsy	Hemiplegia
G82	G82		Neurological	Cerebral palsy	Paraplegia and tetraplegia
G83	G83		Neurological	Cerebral palsy	Other paralytic syndromes
S05	S05	LOS3	Neurological	Injuries of brain, nerves, eyes or ears	Injury of eye and orbit
S06	S06	LOS3	Neurological	Injuries of brain, nerves, eyes or ears	Intracranial injury
S07	S07	LOS3	Neurological	Injuries of brain, nerves, eyes or ears	Crushing injury of head
S08	S08	LOS3	Neurological	Injuries of brain, nerves, eyes or ears	Traumatic amputation of part of head
S12	S12	LOS3	Neurological	Injuries of brain, nerves, eyes or ears	Fracture of neck
S14	S14	LOS3	Neurological	Injuries of brain, nerves, eyes or ears	Injury of nerves and spinal cord at neck level
S24	S24	LOS3	Neurological	Injuries of brain, nerves, eyes or ears	Injury of nerves and spinal cord at thorax level
S34	S34	LOS3	Neurological	Injuries of brain, nerves, eyes or ears	Injury of nerves and lumbar spinal cord at abdomen, lower back and pelvis level
S44	S44	LOS3	Neurological	Injuries of brain, nerves, eyes or ears	Injury of nerves at shoulder and upper arm level
S54	S54	LOS3	Neurological	Injuries of brain, nerves, eyes or ears	Injury of nerves at forearm level
S64	S64	LOS3	Neurological	Injuries of brain, nerves, eyes or ears	Injury of nerves at wrist and hand level
S74	S74	LOS3	Neurological	Injuries of brain, nerves, eyes or ears	Injury of nerves at hip and thigh level
S84	S84	LOS3	Neurological	Injuries of brain, nerves, eyes or ears	Injury of nerves at lower leg level
S94	S94	LOS3	Neurological	Injuries of brain, nerves, eyes or ears	Injury of nerves at ankle and foot level
T06.0	T06	LOS3	Neurological	Injuries of brain, nerves, eyes or ears	Injuries of brain and cranial nerves with injuries of nerves and spinal cord at neck level
T06.1	T06	LOS3	Neurological	Injuries of brain, nerves, eyes or ears	Injuries of nerves and spinal cord involving other multiple body regions
T06.2	T06	LOS3	Neurological	Injuries of brain, nerves, eyes or ears	Injuries of nerves involving multiple body regions
T26	T26	LOS3	Neurological	Injuries of brain, nerves, eyes or ears	Burn and corrosion confined to eye and adnexa
T90.4	T90	LOS3	Neurological	Injuries of brain, nerves, eyes or ears	Sequelae of injury of eye and orbit
T90.5	T90	LOS3	Neurological	Injuries of brain, nerves, eyes or ears	Sequelae of intracranial injury
T91.1	T91	LOS3	Neurological	Injuries of brain, nerves, eyes or ears	Sequelae of fracture of spine
T91.3	T91	LOS3	Neurological	Injuries of brain, nerves, eyes or ears	Sequelae of injury of spinal cord
T92.4	T92	LOS3	Neurological	Injuries of brain, nerves, eyes or ears	Sequelae of injury of nerve of upper limb
H05.1	H05		Neurological	Chronic eye conditions	Chronic inflammatory disorders of orbit
H05.2	H05		Neurological	Chronic eye conditions	Exophthalmic conditions
H05.3	H05		Neurological	Chronic eye conditions	Deformity of orbit
H05.4	H05		Neurological	Chronic eye conditions	Enophthalmos
H05.5	H05		Neurological	Chronic eye conditions	Retained (old) foreign body following penetrating wound of orbit
H05.8	H05		Neurological	Chronic eye conditions	Other disorders of orbit
H05.9	H05		Neurological	Chronic eye conditions	Disorder of orbit, unspecified
H13.3	H13		Neurological	Chronic eye conditions	Ocular pemphigoid
H17	H17		Neurological	Chronic eye conditions	Corneal scars and opacities
H18	H18		Neurological	Chronic eye conditions	Other disorders of cornea
H19.3	H19		Neurological	Chronic eye conditions	Keratitis and keratoconjunctivitis in other diseases classified elsewhere
H19.8	H19		Neurological	Chronic eye conditions	Other disorders of sclera and cornea in diseases classified elsewhere
H21	H21		Neurological	Chronic eye conditions	Other disorders of iris and ciliary body
H26	H26		Neurological	Chronic eye conditions	Other cataract
H27	H27		Neurological	Chronic eye conditions	Other disorders of lens
H28.0	H28		Neurological	Chronic eye conditions	Diabetic cataract
H28.1	H28		Neurological	Chronic eye conditions	Cataract in other endocrine, nutritional and metabolic diseases
H28.2	H28		Neurological	Chronic eye conditions	Cataract in other diseases classified elsewhere
H31	H31		Neurological	Chronic eye conditions	Other disorders of choroid
H32.8	H32		Neurological	Chronic eye conditions	Other chorioretinal disorders in diseases classified elsewhere
H33	H33		Neurological	Chronic eye conditions	Retinal detachments and breaks
H34	H34		Neurological	Chronic eye conditions	Retinal vascular occlusions
H35	H35		Neurological	Chronic eye conditions	Other retinal disorders
H40	H40		Neurological	Chronic eye conditions	Glaucoma
H42.0	H42		Neurological	Chronic eye conditions	Glaucoma in endocrine, nutritional and metabolic diseases
H43	H43		Neurological	Chronic eye conditions	Disorders of vitreous body
H44	H44		Neurological	Chronic eye conditions	Disorders of globe
H47	H47		Neurological	Chronic eye conditions	Other disorders of optic [2nd] nerve and visual pathways
H54.0	H54		Neurological	Chronic eye conditions	Blindness, binocular
H54.1	H54		Neurological	Chronic eye conditions	Severe visual impairment, binocular
H54.2	H54		Neurological	Chronic eye conditions	Moderate visual impairment, binocular
H54.4	H54		Neurological	Chronic eye conditions	Blindness, monocular
T85.2	T85		Neurological	Chronic eye conditions	Mechanical complication of intraocular lens
T85.3	T85		Neurological	Chronic eye conditions	Mechanical complication of other ocular prosthetic devices, implants and grafts
Z44.2	Z44		Neurological	Chronic eye conditions	Fitting and adjustment of artificial eye
H60.2	H60		Neurological	Chronic ear conditions	Malignant otitis externa
H65.2	H65		Neurological	Chronic ear conditions	Chronic serous otitis media
H65.3	H65		Neurological	Chronic ear conditions	Chronic mucoid otitis media
H65.4	H65		Neurological	Chronic ear conditions	Other chronic nonsuppurative otitis media
H66.1	H66		Neurological	Chronic ear conditions	Chronic tubotympanic suppurative otitis media
H66.2	H66		Neurological	Chronic ear conditions	Chronic atticoantral suppurative otitis media
H66.3	H66		Neurological	Chronic ear conditions	Other chronic suppurative otitis media
H69.0	H69		Neurological	Chronic ear conditions	Patulous Eustachian tube
H70.1	H70		Neurological	Chronic ear conditions	Chronic mastoiditis
H73.1	H73		Neurological	Chronic ear conditions	Chronic myringitis
H74.0	H74		Neurological	Chronic ear conditions	Tympanosclerosis
H74.1	H74		Neurological	Chronic ear conditions	Adhesive middle ear disease
H74.2	H74		Neurological	Chronic ear conditions	Discontinuity and dislocation of ear ossicles
H74.3	H74		Neurological	Chronic ear conditions	Other acquired abnormalities of ear ossicles
H75.0	H75		Neurological	Chronic ear conditions	Mastoiditis in infectious and parasitic diseases classified elsewhere
H80	H80		Neurological	Chronic ear conditions	Otosclerosis
H81.0	H81		Neurological	Chronic ear conditions	M?�ni?�re disease
H81.4	H81		Neurological	Chronic ear conditions	Vertigo of central origin
H83.0	H83		Neurological	Chronic ear conditions	Labyrinthitis
H83.2	H83		Neurological	Chronic ear conditions	Labyrinthine dysfunction
H90.0	H90		Neurological	Chronic ear conditions	Conductive hearing loss, bilateral
H90.3	H90		Neurological	Chronic ear conditions	Sensorineural hearing loss, bilateral
H90.5	H90		Neurological	Chronic ear conditions	Sensorineural hearing loss, unspecified
H90.6	H90		Neurological	Chronic ear conditions	Mixed conductive and sensorineural hearing loss, bilateral
H91	H91		Neurological	Chronic ear conditions	Other hearing loss
Z45.3	Z45		Neurological	Chronic ear conditions	Adjustment and management of implanted hearing device
P10	P10		Neurological	Perinatal conditions	Intracranial laceration and haemorrhage due to birth injury
P21.0	P21		Neurological	Perinatal conditions	Severe birth asphyxia
P52	P52		Neurological	Perinatal conditions	Intracranial nontraumatic haemorrhage of fetus and newborn
P57	P57		Neurological	Perinatal conditions	Kernicterus
P90	P90		Neurological	Perinatal conditions	Convulsions of newborn
P91.1	P91		Neurological	Perinatal conditions	Acquired periventricular cysts of newborn
P91.2	P91		Neurological	Perinatal conditions	Neonatal cerebral leukomalacia
P91.6	P91		Neurological	Perinatal conditions	Hypoxic ischaemic encephalopathy of newborn
Q00	Q00		Neurological	Congenital anomalies of neurological or sensory systems	Anencephaly and similar malformations
Q01	Q01		Neurological	Congenital anomalies of neurological or sensory systems	Encephalocele
Q02	Q02		Neurological	Congenital anomalies of neurological or sensory systems	Microcephaly
Q03	Q03		Neurological	Congenital anomalies of neurological or sensory systems	Congenital hydrocephalus
Q04	Q04		Neurological	Congenital anomalies of neurological or sensory systems	Other congenital malformations of brain
Q05	Q05		Neurological	Congenital anomalies of neurological or sensory systems	Spina bifida
Q06	Q06		Neurological	Congenital anomalies of neurological or sensory systems	Other congenital malformations of spinal cord
Q07	Q07		Neurological	Congenital anomalies of neurological or sensory systems	Other congenital malformations of nervous system
Q10.4	Q10		Neurological	Congenital anomalies of neurological or sensory systems	Absence and agenesis of lacrimal apparatus
Q10.7	Q10		Neurological	Congenital anomalies of neurological or sensory systems	Congenital malformation of orbit
Q11	Q11		Neurological	Congenital anomalies of neurological or sensory systems	Anophthalmos, microphthalmos and macrophthalmos
Q12	Q12		Neurological	Congenital anomalies of neurological or sensory systems	Congenital lens malformations
Q13.0	Q13		Neurological	Congenital anomalies of neurological or sensory systems	Coloboma of iris
Q13.1	Q13		Neurological	Congenital anomalies of neurological or sensory systems	Absence of iris
Q13.2	Q13		Neurological	Congenital anomalies of neurological or sensory systems	Other congenital malformations of iris
Q13.3	Q13		Neurological	Congenital anomalies of neurological or sensory systems	Congenital corneal opacity
Q13.4	Q13		Neurological	Congenital anomalies of neurological or sensory systems	Other congenital corneal malformations
Q13.8	Q13		Neurological	Congenital anomalies of neurological or sensory systems	Other congenital malformations of anterior segment of eye
Q13.9	Q13		Neurological	Congenital anomalies of neurological or sensory systems	Congenital malformation of anterior segment of eye, unspecified
Q14	Q14		Neurological	Congenital anomalies of neurological or sensory systems	Congenital malformations of posterior segment of eye
Q15	Q15		Neurological	Congenital anomalies of neurological or sensory systems	Other congenital malformations of eye
Q16	Q16		Neurological	Congenital anomalies of neurological or sensory systems	Congenital malformations of ear causing impairment of hearing
Q75.0	Q75		Neurological	Congenital anomalies of neurological or sensory systems	Craniosynostosis
Q75.1	Q75		Neurological	Congenital anomalies of neurological or sensory systems	Craniofacial dysostosis
Q85	Q85		Neurological	Congenital anomalies of neurological or sensory systems	Phakomatoses, not elsewhere classified
Q86.0	Q86		Neurological	Congenital anomalies of neurological or sensory systems	Fetal alcohol syndrome (dysmorphic)
Q86.1	Q86		Neurological	Congenital anomalies of neurological or sensory systems	Fetal hydantoin syndrome
Q86.8	Q86		Neurological	Congenital anomalies of neurological or sensory systems	Other congenital malformation syndromes due to known exogenous causes
Q90	Q90		Neurological	Congenital anomalies of neurological or sensory systems	Down syndrome
Q91	Q91		Neurological	Congenital anomalies of neurological or sensory systems	Edwards' syndrome and Patau syndrome
Q92	Q92		Neurological	Congenital anomalies of neurological or sensory systems	Other trisomies and partial trisomies of the autosomes, not elsewhere classified
Q93	Q93		Neurological	Congenital anomalies of neurological or sensory systems	Monosomies and deletions from the autosomes, not elsewhere classified
Q95.2	Q95		Neurological	Congenital anomalies of neurological or sensory systems	Balanced autosomal rearrangement in abnormal individual
Q95.3	Q95		Neurological	Congenital anomalies of neurological or sensory systems	Balanced sex/autosomal rearrangement in abnormal individual
Q97	Q97		Neurological	Congenital anomalies of neurological or sensory systems	Other sex chromosome abnormalities, female phenotype, not elsewhere classified
Q99	Q99		Neurological	Congenital anomalies of neurological or sensory systems	Other chromosome abnormalities, not elsewhere classified
F02.2	F02		Neurological	Other [neurological]	Dementia in Huntington disease
F02.3	F02		Neurological	Other [neurological]	Dementia in Parkinson disease
G00	G00		Neurological	Other [neurological]	Bacterial meningitis, not elsewhere classified
G01	G01		Neurological	Other [neurological]	Meningitis in bacterial diseases classified elsewhere
G02	G02		Neurological	Other [neurological]	Meningitis in other infectious and parasitic diseases classified elsewhere
G03	G03		Neurological	Other [neurological]	Meningitis due to other and unspecified causes
G04	G04		Neurological	Other [neurological]	Encephalitis, myelitis and encephalomyelitis
G05	G05		Neurological	Other [neurological]	Encephalitis, myelitis and encephalomyelitis in diseases classified elsewhere
G06	G06		Neurological	Other [neurological]	Intracranial and intraspinal abscess and granuloma
G07	G07		Neurological	Other [neurological]	Intracranial and intraspinal abscess and granuloma in diseases classified elsewhere
G08	G08		Neurological	Other [neurological]	Intracranial and intraspinal phlebitis and thrombophlebitis
G09	G09		Neurological	Other [neurological]	Sequelae of inflammatory diseases of central nervous system
G10	G10		Neurological	Other [neurological]	Huntington disease
G11	G11		Neurological	Other [neurological]	Hereditary ataxia
G12	G12		Neurological	Other [neurological]	Spinal muscular atrophy and related syndromes
G13.8	G13		Neurological	Other [neurological]	Systemic atrophy primarily affecting central nervous system in other diseases classified elsewhere
G14	G14		Neurological	Other [neurological]	Postpolio syndrome
G20	G20		Neurological	Other [neurological]	Parkinson disease
G21	G21		Neurological	Other [neurological]	Secondary parkinsonism
G22	G22		Neurological	Other [neurological]	Parkinsonism in diseases classified elsewhere
G23	G23		Neurological	Other [neurological]	Other degenerative diseases of basal ganglia
G24.1	G24		Neurological	Other [neurological]	Idiopathic familial dystonia
G24.2	G24		Neurological	Other [neurological]	Idiopathic nonfamilial dystonia
G24.3	G24		Neurological	Other [neurological]	Spasmodic torticollis
G24.4	G24		Neurological	Other [neurological]	Idiopathic orofacial dystonia
G24.5	G24		Neurological	Other [neurological]	Blepharospasm
G24.8	G24		Neurological	Other [neurological]	Other dystonia
G24.9	G24		Neurological	Other [neurological]	Dystonia, unspecified
G25	G25		Neurological	Other [neurological]	Other extrapyramidal and movement disorders
G26	G26		Neurological	Other [neurological]	Extrapyramidal and movement disorders in diseases classified elsewhere
G30	G30		Neurological	Other [neurological]	Alzheimer disease
G31.0	G31		Neurological	Other [neurological]	Circumscribed brain atrophy
G31.1	G31		Neurological	Other [neurological]	Senile degeneration of brain, not elsewhere classified
G31.8	G31		Neurological	Other [neurological]	Other specified degenerative diseases of nervous system
G31.9	G31		Neurological	Other [neurological]	Degenerative disease of nervous system, unspecified
G32	G32		Neurological	Other [neurological]	Other degenerative disorders of nervous system in diseases classified elsewhere
G35	G35		Neurological	Other [neurological]	Multiple sclerosis
G36	G36		Neurological	Other [neurological]	Other acute disseminated demyelination
G37	G37		Neurological	Other [neurological]	Other demyelinating diseases of central nervous system
G43	G43		Neurological	Other [neurological]	Migraine
G44	G44		Neurological	Other [neurological]	Other headache syndromes
G45	G45		Neurological	Other [neurological]	Transient cerebral ischaemic attacks and related syndromes
G46	G46		Neurological	Other [neurological]	Vascular syndromes of brain in cerebrovascular diseases
G47.0	G47		Neurological	Other [neurological]	Disorders of initiating and maintaining sleep [insomnias]
G47.1	G47		Neurological	Other [neurological]	Disorders of excessive somnolence [hypersomnias]
G47.2	G47		Neurological	Other [neurological]	Disorders of the sleep-wake schedule
G47.4	G47		Neurological	Other [neurological]	Narcolepsy and cataplexy
G47.8	G47		Neurological	Other [neurological]	Other sleep disorders
G47.9	G47		Neurological	Other [neurological]	Sleep disorder, unspecified
G50	G50		Neurological	Other [neurological]	Disorders of trigeminal nerve
G51	G51		Neurological	Other [neurological]	Facial nerve disorders
G52	G52		Neurological	Other [neurological]	Disorders of other cranial nerves
G53.0	G53		Neurological	Other [neurological]	Postzoster neuralgia
G53.1	G53		Neurological	Other [neurological]	Multiple cranial nerve palsies in infectious and parasitic diseases classified elsewhere
G53.8	G53		Neurological	Other [neurological]	Other cranial nerve disorders in other diseases classified elsewhere
G54	G54		Neurological	Other [neurological]	Nerve root and plexus disorders
G55.8	G55		Neurological	Other [neurological]	Nerve root and plexus compressions in other diseases classified elsewhere
G56	G56		Neurological	Other [neurological]	Mononeuropathies of upper limb
G57	G57		Neurological	Other [neurological]	Mononeuropathies of lower limb
G58	G58		Neurological	Other [neurological]	Other mononeuropathies
G59.8	G59		Neurological	Other [neurological]	Other mononeuropathies in diseases classified elsewhere
G60	G60		Neurological	Other [neurological]	Hereditary and idiopathic neuropathy
G61	G61		Neurological	Other [neurological]	Inflammatory polyneuropathy
G62.0	G62		Neurological	Other [neurological]	Drug-induced polyneuropathy
G62.2	G62		Neurological	Other [neurological]	Polyneuropathy due to other toxic agents
G62.8	G62		Neurological	Other [neurological]	Other specified polyneuropathies
G62.9	G62		Neurological	Other [neurological]	Polyneuropathy, unspecified
G64	G64		Neurological	Other [neurological]	Other disorders of peripheral nervous system
G70	G70		Neurological	Other [neurological]	Myasthenia gravis and other myoneural disorders
G71	G71		Neurological	Other [neurological]	Primary disorders of muscles
G72.2	G72		Neurological	Other [neurological]	Myopathy due to other toxic agents
G72.3	G72		Neurological	Other [neurological]	Periodic paralysis
G72.4	G72		Neurological	Other [neurological]	Inflammatory myopathy, not elsewhere classified
G72.8	G72		Neurological	Other [neurological]	Other specified myopathies
G72.9	G72		Neurological	Other [neurological]	Myopathy, unspecified
G73.0	G73		Neurological	Other [neurological]	Myasthenic syndromes in endocrine diseases
G73.3	G73		Neurological	Other [neurological]	Myasthenic syndromes in other diseases classified elsewhere
G90	G90		Neurological	Other [neurological]	Disorders of autonomic nervous system
G91	G91		Neurological	Other [neurological]	Hydrocephalus
G92	G92		Neurological	Other [neurological]	Toxic encephalopathy
G93	G93		Neurological	Other [neurological]	Other disorders of brain
G94.2	G94		Neurological	Other [neurological]	Hydrocephalus in other diseases classified elsewhere
G94.8	G94		Neurological	Other [neurological]	Other specified disorders of brain in diseases classified elsewhere
G95	G95		Neurological	Other [neurological]	Other diseases of spinal cord
G96	G96		Neurological	Other [neurological]	Other disorders of central nervous system
G98	G98		Neurological	Other [neurological]	Other disorders of nervous system, not elsewhere classified
G99.1	G99		Neurological	Other [neurological]	Other disorders of autonomic nervous system in other diseases classified elsewhere
G99.2	G99		Neurological	Other [neurological]	Myelopathy in diseases classified elsewhere
I60	I60		Neurological	Other [neurological]	Subarachnoid haemorrhage
I61	I61		Neurological	Other [neurological]	Intracerebral haemorrhage
I62	I62		Neurological	Other [neurological]	Other nontraumatic intracranial haemorrhage
I63	I63		Neurological	Other [neurological]	Cerebral infarction
I64	I64		Neurological	Other [neurological]	Stroke, not specified as haemorrhage or infarction
I65	I65		Neurological	Other [neurological]	Occlusion and stenosis of precerebral arteries, not resulting in cerebral infarction
I66	I66		Neurological	Other [neurological]	Occlusion and stenosis of cerebral arteries, not resulting in cerebral infarction
I67	I67		Neurological	Other [neurological]	Other cerebrovascular diseases
I68.0	I68		Neurological	Other [neurological]	Cerebral amyloid angiopathy
I68.2	I68		Neurological	Other [neurological]	Cerebral arteritis in other diseases classified elsewhere
I69	I69		Neurological	Other [neurological]	Sequelae of cerebrovascular disease
I72.0	I72		Neurological	Other [neurological]	Aneurysm and dissection of carotid artery
I72.5	I72		Neurological	Other [neurological]	Aneurysm and dissection of other precerebral arteries
T85.0	T85		Neurological	Other [neurological]	Mechanical complication of ventricular intracranial (communicating) shunt
T85.1	T85		Neurological	Other [neurological]	Mechanical complication of implanted electronic stimulator of nervous system
Y46.7	Y46		Neurological	Other [neurological]	Antiparkinsonism drugs
Y46.8	Y46		Neurological	Other [neurological]	Antispasticity drugs
Z98.2	Z98		Neurological	Other [neurological]	Presence of cerebrospinal fluid drainage device
Q20	Q20		Cardiovascular	Congenital heart disease	Congenital malformations of cardiac chambers and connections
Q21	Q21		Cardiovascular	Congenital heart disease	Congenital malformations of cardiac septa
Q22	Q22		Cardiovascular	Congenital heart disease	Congenital malformations of pulmonary and tricuspid valves
Q23	Q23		Cardiovascular	Congenital heart disease	Congenital malformations of aortic and mitral valves
Q24	Q24		Cardiovascular	Congenital heart disease	Other congenital malformations of heart
Q25	Q25		Cardiovascular	Congenital heart disease	Congenital malformations of great arteries
Q26	Q26		Cardiovascular	Congenital heart disease	Congenital malformations of great veins
Q89.3	Q89		Cardiovascular	Congenital heart disease	Situs inversus
I00	I00	LOS3	Cardiovascular	Other [cardiovascular]	Rheumatic fever without mention of heart involvement
I01	I01	LOS3	Cardiovascular	Other [cardiovascular]	Rheumatic fever with heart involvement
I02	I02	LOS3	Cardiovascular	Other [cardiovascular]	Rheumatic chorea
I05	I05	LOS3	Cardiovascular	Other [cardiovascular]	Rheumatic mitral valve diseases
I06	I06	LOS3	Cardiovascular	Other [cardiovascular]	Rheumatic aortic valve diseases
I07	I07	LOS3	Cardiovascular	Other [cardiovascular]	Rheumatic tricuspid valve diseases
I08	I08	LOS3	Cardiovascular	Other [cardiovascular]	Multiple valve diseases
I09	I09	LOS3	Cardiovascular	Other [cardiovascular]	Other rheumatic heart diseases
I10	I10	LOS3	Cardiovascular	Other [cardiovascular]	Essential (primary) hypertension
I11	I11	LOS3	Cardiovascular	Other [cardiovascular]	Hypertensive heart disease
I12	I12	LOS3	Cardiovascular	Other [cardiovascular]	Hypertensive renal disease
I13	I13	LOS3	Cardiovascular	Other [cardiovascular]	Hypertensive heart and renal disease
I15	I15	LOS3	Cardiovascular	Other [cardiovascular]	Secondary hypertension
I20	I20	LOS3	Cardiovascular	Other [cardiovascular]	Angina pectoris
I21	I21	LOS3	Cardiovascular	Other [cardiovascular]	Acute myocardial infarction
I22	I22	LOS3	Cardiovascular	Other [cardiovascular]	Subsequent myocardial infarction
I23	I23	LOS3	Cardiovascular	Other [cardiovascular]	Certain current complications following acute myocardial infarction
I24	I24	LOS3	Cardiovascular	Other [cardiovascular]	Other acute ischaemic heart diseases
I25	I25	LOS3	Cardiovascular	Other [cardiovascular]	Chronic ischaemic heart disease
I26	I26	LOS3	Cardiovascular	Other [cardiovascular]	Pulmonary embolism
I27	I27	LOS3	Cardiovascular	Other [cardiovascular]	Other pulmonary heart diseases
I28	I28	LOS3	Cardiovascular	Other [cardiovascular]	Other diseases of pulmonary vessels
I31	I31	LOS3	Cardiovascular	Other [cardiovascular]	Other diseases of pericardium
I32	I32	LOS3	Cardiovascular	Other [cardiovascular]	Pericarditis in diseases classified elsewhere
I33	I33	LOS3	Cardiovascular	Other [cardiovascular]	Acute and subacute endocarditis
I34	I34	LOS3	Cardiovascular	Other [cardiovascular]	Nonrheumatic mitral valve disorders
I35	I35	LOS3	Cardiovascular	Other [cardiovascular]	Nonrheumatic aortic valve disorders
I36	I36	LOS3	Cardiovascular	Other [cardiovascular]	Nonrheumatic tricuspid valve disorders
I37	I37	LOS3	Cardiovascular	Other [cardiovascular]	Pulmonary valve disorders
I38	I38	LOS3	Cardiovascular	Other [cardiovascular]	Endocarditis, valve unspecified
I39	I39	LOS3	Cardiovascular	Other [cardiovascular]	Endocarditis and heart valve disorders in diseases classified elsewhere
I41	I41	LOS3	Cardiovascular	Other [cardiovascular]	Myocarditis in diseases classified elsewhere
I42.0	I42	LOS3	Cardiovascular	Other [cardiovascular]	Dilated cardiomyopathy
I42.1	I42	LOS3	Cardiovascular	Other [cardiovascular]	Obstructive hypertrophic cardiomyopathy
I42.2	I42	LOS3	Cardiovascular	Other [cardiovascular]	Other hypertrophic cardiomyopathy
I42.3	I42	LOS3	Cardiovascular	Other [cardiovascular]	Endomyocardial (eosinophilic) disease
I42.4	I42	LOS3	Cardiovascular	Other [cardiovascular]	Endocardial fibroelastosis
I42.5	I42	LOS3	Cardiovascular	Other [cardiovascular]	Other restrictive cardiomyopathy
I42.7	I42	LOS3	Cardiovascular	Other [cardiovascular]	Cardiomyopathy due to drugs and other external agents
I42.8	I42	LOS3	Cardiovascular	Other [cardiovascular]	Other cardiomyopathies
I42.9	I42	LOS3	Cardiovascular	Other [cardiovascular]	Cardiomyopathy, unspecified
I43.0	I43	LOS3	Cardiovascular	Other [cardiovascular]	Cardiomyopathy in infectious and parasitic diseases classified elsewhere
I43.1	I43		Cardiovascular	Other [cardiovascular]	Cardiomyopathy in metabolic diseases
I43.2	I43	LOS3	Cardiovascular	Other [cardiovascular]	Cardiomyopathy in nutritional diseases
I43.8	I43	LOS3	Cardiovascular	Other [cardiovascular]	Cardiomyopathy in other diseases classified elsewhere
I44.1	I44	LOS3	Cardiovascular	Other [cardiovascular]	Atrioventricular block, second degree
I44.2	I44	LOS3	Cardiovascular	Other [cardiovascular]	Atrioventricular block, complete
I44.3	I44	LOS3	Cardiovascular	Other [cardiovascular]	Other and unspecified atrioventricular block
I44.4	I44	LOS3	Cardiovascular	Other [cardiovascular]	Left anterior fascicular block
I44.5	I44	LOS3	Cardiovascular	Other [cardiovascular]	Left posterior fascicular block
I44.6	I44	LOS3	Cardiovascular	Other [cardiovascular]	Other and unspecified fascicular block
I44.7	I44	LOS3	Cardiovascular	Other [cardiovascular]	Left bundle-branch block, unspecified
I45.1	I45	LOS3	Cardiovascular	Other [cardiovascular]	Other and unspecified right bundle-branch block
I45.2	I45	LOS3	Cardiovascular	Other [cardiovascular]	Bifascicular block
I45.3	I45	LOS3	Cardiovascular	Other [cardiovascular]	Trifascicular block
I45.4	I45	LOS3	Cardiovascular	Other [cardiovascular]	Nonspecific intraventricular block
I45.5	I45	LOS3	Cardiovascular	Other [cardiovascular]	Other specified heart block
I45.6	I45	LOS3	Cardiovascular	Other [cardiovascular]	Pre-excitation syndrome
I45.8	I45	LOS3	Cardiovascular	Other [cardiovascular]	Other specified conduction disorders
I45.9	I45	LOS3	Cardiovascular	Other [cardiovascular]	Conduction disorder, unspecified
I46	I46	LOS3	Cardiovascular	Other [cardiovascular]	Cardiac arrest
I47	I47	LOS3	Cardiovascular	Other [cardiovascular]	Paroxysmal tachycardia
I48	I48	LOS3	Cardiovascular	Other [cardiovascular]	Atrial fibrillation and flutter
I49	I49	LOS3	Cardiovascular	Other [cardiovascular]	Other cardiac arrhythmias
I50	I50	LOS3	Cardiovascular	Other [cardiovascular]	Heart failure
I51	I51	LOS3	Cardiovascular	Other [cardiovascular]	Complications and ill-defined descriptions of heart disease
I52.8	I52		Cardiovascular	Other [cardiovascular]	Other heart disorders in other diseases classified elsewhere
I70	I70	LOS3	Cardiovascular	Other [cardiovascular]	Atherosclerosis
I71	I71	LOS3	Cardiovascular	Other [cardiovascular]	Aortic aneurysm and dissection
I72.1	I72	LOS3	Cardiovascular	Other [cardiovascular]	Aneurysm and dissection of artery of upper extremity
I72.2	I72	LOS3	Cardiovascular	Other [cardiovascular]	Aneurysm and dissection of renal artery
I74.4	I74	LOS3	Cardiovascular	Other [cardiovascular]	Embolism and thrombosis of arteries of extremities, unspecified
I72.8	I72	LOS3	Cardiovascular	Other [cardiovascular]	Aneurysm and dissection of other specified arteries
I72.9	I72	LOS3	Cardiovascular	Other [cardiovascular]	Aneurysm and dissection of unspecified site
I73	I73	LOS3	Cardiovascular	Other [cardiovascular]	Other peripheral vascular diseases
I74	I74	LOS3	Cardiovascular	Other [cardiovascular]	Arterial embolism and thrombosis
I77	I77	LOS3	Cardiovascular	Other [cardiovascular]	Other disorders of arteries and arterioles
I79.0	I79	LOS3	Cardiovascular	Other [cardiovascular]	Aneurysm of aorta in diseases classified elsewhere
I79.1	I79	LOS3	Cardiovascular	Other [cardiovascular]	Aortitis in diseases classified elsewhere
I79.8	I79	LOS3	Cardiovascular	Other [cardiovascular]	Other disorders of arteries, arterioles and capillaries in diseases classified elsewhere
I81	I81	LOS3	Cardiovascular	Other [cardiovascular]	Portal vein thrombosis
I82	I82	LOS3	Cardiovascular	Other [cardiovascular]	Other venous embolism and thrombosis
I98	I98	LOS3	Cardiovascular	Other [cardiovascular]	Other disorders of circulatory system in diseases classified elsewhere
I99	I99	LOS3	Cardiovascular	Other [cardiovascular]	Other and unspecified disorders of circulatory system
M03.6	M03		Cardiovascular	Other [cardiovascular]	Reactive arthropathy in other diseases classified elsewhere
N08.8	N08		Cardiovascular	Other [cardiovascular]	Glomerular disorders in other diseases classified elsewhere
Q27	Q27		Cardiovascular	Other [cardiovascular]	Other congenital malformations of peripheral vascular system
Q28	Q28		Cardiovascular	Other [cardiovascular]	Other congenital malformations of circulatory system
S26	S26	LOS3	Cardiovascular	Other [cardiovascular]	Injury of heart
T82.0	T82		Cardiovascular	Other [cardiovascular]	Mechanical complication of heart valve prosthesis
T82.1	T82		Cardiovascular	Other [cardiovascular]	Mechanical complication of cardiac electronic device
T82.2	T82		Cardiovascular	Other [cardiovascular]	Mechanical complication of coronary artery bypass and valve grafts
T82.3	T82		Cardiovascular	Other [cardiovascular]	Mechanical complication of other vascular grafts
T82.5	T82		Cardiovascular	Other [cardiovascular]	Mechanical complication of other cardiac and vascular devices and implants
T82.6	T82		Cardiovascular	Other [cardiovascular]	Infection and inflammatory reaction due to cardiac valve prosthesis
T82.7	T82		Cardiovascular	Other [cardiovascular]	Infection and inflammatory reaction due to other cardiac and vascular devices, implants and grafts
T82.8	T82		Cardiovascular	Other [cardiovascular]	Other specified complications of cardiac and vascular prosthetic devices, implants and grafts
T82.9	T82		Cardiovascular	Other [cardiovascular]	Unspecified complication of cardiac and vascular prosthetic device, implant and graft
T86.2	T86		Cardiovascular	Other [cardiovascular]	Heart transplant failure and rejection
Y60.5	Y60		Cardiovascular	Other [cardiovascular]	During heart catheterization
Y61.5	Y61		Cardiovascular	Other [cardiovascular]	During heart catheterization
Y62.5	Y62		Cardiovascular	Other [cardiovascular]	During heart catheterization
Y84.0	Y84		Cardiovascular	Other [cardiovascular]	Cardiac catheterization
Z45.0	Z45		Cardiovascular	Other [cardiovascular]	Adjustment and management of cardiac devices
Z50.0	Z50		Cardiovascular	Other [cardiovascular]	Cardiac rehabilitation
Z94.1	Z94		Cardiovascular	Other [cardiovascular]	Heart transplant status
Z95	Z95		Cardiovascular	Other [cardiovascular]	Presence of cardiac and vascular implants and grafts
R62	R62		Codes indicating non-specific chronic condition	Codes indicating non-specific chronic condition	Lack of expected normal physiological development
R63.3	R63		Codes indicating non-specific chronic condition	Codes indicating non-specific chronic condition	Feeding difficulties and mismanagement
Z43.1	Z43		Codes indicating non-specific chronic condition	Codes indicating non-specific chronic condition	Attention to gastrostomy
Z51.5	Z51		Codes indicating non-specific chronic condition	Codes indicating non-specific chronic condition	Palliative care
Z75.5	Z75		Codes indicating non-specific chronic condition	Codes indicating non-specific chronic condition	Holiday relief care
Z93.1	Z93		Codes indicating non-specific chronic condition	Codes indicating non-specific chronic condition	Gastrostomy status
Z99.3	Z99		Codes indicating non-specific chronic condition	Codes indicating non-specific chronic condition	Dependence on wheelchair
